# Supplementary material for: Unexpected complexity of the Reef-Building Coral Acropora millepora transcription factor network
Source: BMC Syst Biol. 2011 Apr 28;5:58. doi: 10.1186/1752-0509-5-58 (PMC3096595; doi:10.1186/1752-0509-5-58)
Supplement: Additional file 1 — Table S1. List of TFs in coral defined by domains composition. [file 1752-0509-5-58-S1.XLS]

## Sheet: A.millepora
Table S1. List of TFs in coral defined by domains composition.
IDs are as in http://www.bio.utexas.edu/research/matz_lab/matzlab/Data.html
SeqIndex10201
SeqIndex10211
SeqIndex10212
SeqIndex102
SeqIndex10308
SeqIndex10393
SeqIndex10394
SeqIndex103
SeqIndex10445
SeqIndex10576
SeqIndex10657
SeqIndex10717
SeqIndex107
SeqIndex10842
SeqIndex10929
SeqIndex10983
SeqIndex11029
SeqIndex11030
SeqIndex1107
SeqIndex11095
SeqIndex11097
SeqIndex11098
SeqIndex11148
SeqIndex11283
SeqIndex11304
SeqIndex11305
SeqIndex11356
SeqIndex11443
SeqIndex11444
SeqIndex11447
SeqIndex11732
SeqIndex11807
SeqIndex11830
SeqIndex11882
SeqIndex12024
SeqIndex12073
SeqIndex12077
SeqIndex12139
SeqIndex1224
SeqIndex12361
SeqIndex12376
SeqIndex12378
SeqIndex12468
SeqIndex1247
SeqIndex12558
SeqIndex12606
SeqIndex12661
SeqIndex12662
SeqIndex12735
SeqIndex12736
SeqIndex12746
SeqIndex12747
SeqIndex12766
SeqIndex12770
SeqIndex12776
SeqIndex12777
SeqIndex12785
SeqIndex12819
SeqIndex12832
SeqIndex12844
SeqIndex12846
SeqIndex12875
SeqIndex12982
SeqIndex13086
SeqIndex13176
SeqIndex13263
SeqIndex133
SeqIndex13497
SeqIndex13498
SeqIndex13567
SeqIndex13568
SeqIndex13609
SeqIndex13637
SeqIndex13638
SeqIndex13697
SeqIndex1402
SeqIndex14036
SeqIndex1419
SeqIndex1427
SeqIndex14325
SeqIndex1432
SeqIndex14336
SeqIndex14407
SeqIndex14408
SeqIndex14409
SeqIndex14412
SeqIndex14500
SeqIndex14502
SeqIndex1455
SeqIndex14606
SeqIndex14643
SeqIndex14749
SeqIndex14758
SeqIndex14759
SeqIndex1475
SeqIndex14764
SeqIndex14783
SeqIndex14918
SeqIndex14968
SeqIndex14969
SeqIndex14976
SeqIndex14989
SeqIndex14990
SeqIndex15024
SeqIndex15034
SeqIndex15142
SeqIndex15374
SeqIndex15404
SeqIndex15418
SeqIndex15458
SeqIndex15469
SeqIndex15470
SeqIndex15539
SeqIndex15568
SeqIndex15598
SeqIndex15601
SeqIndex15615
SeqIndex15624
SeqIndex15660
SeqIndex15673
SeqIndex15700
SeqIndex15966
SeqIndex15967
SeqIndex15996
SeqIndex16037
SeqIndex16089
SeqIndex16109
SeqIndex16114
SeqIndex1614
SeqIndex1615
SeqIndex16197
SeqIndex16240
SeqIndex16263
SeqIndex16284
SeqIndex16290
SeqIndex16353
SeqIndex16393
SeqIndex1695
SeqIndex1763
SeqIndex1770
SeqIndex1781
SeqIndex1841
SeqIndex1847
SeqIndex1857
SeqIndex18
SeqIndex1910
SeqIndex1912
SeqIndex19143
SeqIndex1916
SeqIndex19512
SeqIndex20119
SeqIndex20142
SeqIndex2019
SeqIndex20249
SeqIndex20701
SeqIndex2091
SeqIndex2123
SeqIndex2124
SeqIndex21281
SeqIndex2170
SeqIndex21784
SeqIndex21785
SeqIndex22532
SeqIndex22775
SeqIndex2401
SeqIndex2402
SeqIndex2466
SeqIndex2468
SeqIndex2551
SeqIndex2574
SeqIndex2713
SeqIndex2764
SeqIndex2783
SeqIndex2875
SeqIndex2887
SeqIndex28
SeqIndex29270
SeqIndex2971
SeqIndex3026
SeqIndex3032
SeqIndex3041
SeqIndex3042
SeqIndex3055
SeqIndex3056
SeqIndex3059
SeqIndex3166
SeqIndex3243
SeqIndex3275
SeqIndex3279
SeqIndex3294
SeqIndex3296
SeqIndex3301
SeqIndex3303
SeqIndex331
SeqIndex332
SeqIndex3339
SeqIndex3340
SeqIndex3358
SeqIndex335
SeqIndex3383
SeqIndex340
SeqIndex3414
SeqIndex3419
SeqIndex3452
SeqIndex3465
SeqIndex346
SeqIndex3472
SeqIndex3545
SeqIndex3551
SeqIndex3644
SeqIndex3645
SeqIndex3646
SeqIndex3812
SeqIndex3813
SeqIndex3814
SeqIndex3856
SeqIndex3915
SeqIndex3940
SeqIndex3952
SeqIndex3978
SeqIndex4010
SeqIndex4018
SeqIndex4046
SeqIndex4047
SeqIndex4189
SeqIndex4230
SeqIndex4259
SeqIndex4260
SeqIndex43583
SeqIndex4368
SeqIndex4371
SeqIndex4373
SeqIndex4393
SeqIndex4407
SeqIndex4434
SeqIndex4475
SeqIndex4481
SeqIndex4505
SeqIndex4526
SeqIndex4527
SeqIndex4554
SeqIndex4573
SeqIndex4575
SeqIndex46050
SeqIndex4642
SeqIndex4643
SeqIndex4653
SeqIndex4681
SeqIndex4682
SeqIndex4700
SeqIndex4876
SeqIndex4897
SeqIndex4914
SeqIndex4948
SeqIndex4950
SeqIndex4956
SeqIndex4980
SeqIndex4995
SeqIndex50189
SeqIndex5091
SeqIndex5149
SeqIndex5154
SeqIndex5240
SeqIndex5269
SeqIndex5286
SeqIndex5295
SeqIndex5306
SeqIndex5321
SeqIndex5333
SeqIndex5337
SeqIndex5346
SeqIndex5395
SeqIndex5420
SeqIndex5454
SeqIndex54667
SeqIndex5508
SeqIndex5516
SeqIndex5529
SeqIndex5541
SeqIndex5567
SeqIndex5625
SeqIndex5636
SeqIndex5665
SeqIndex56722
SeqIndex568
SeqIndex56
SeqIndex5784
SeqIndex5790
SeqIndex58222
SeqIndex5855
SeqIndex5857
SeqIndex5863
SeqIndex5888
SeqIndex5957
SeqIndex6026
SeqIndex6027
SeqIndex6105
SeqIndex6168
SeqIndex6169
SeqIndex6183
SeqIndex6190
SeqIndex6235
SeqIndex6253
SeqIndex6281
SeqIndex6314
SeqIndex63472
SeqIndex6458
SeqIndex6509
SeqIndex6520
SeqIndex6622
SeqIndex67021
SeqIndex6787
SeqIndex6812
SeqIndex6883
SeqIndex6932
SeqIndex69
SeqIndex7003
SeqIndex7490
SeqIndex7495
SeqIndex7502
SeqIndex7542
SeqIndex7574
SeqIndex7673
SeqIndex7674
SeqIndex7808
SeqIndex8027
SeqIndex8218
SeqIndex8304
SeqIndex8328
SeqIndex84981
SeqIndex8599
SeqIndex8699
SeqIndex87695
SeqIndex8896
SeqIndex8913
SeqIndex8998
SeqIndex8999
SeqIndex9048
SeqIndex90893
SeqIndex9117
SeqIndex9118
SeqIndex9173
SeqIndex9185
SeqIndex9214
SeqIndex9296
SeqIndex9297
SeqIndex9360
SeqIndex93853
SeqIndex943
SeqIndex9486
SeqIndex9557
SeqIndex9558
SeqIndex9583
SeqIndex9594
SeqIndex9595
SeqIndex9613
SeqIndex9678
SeqIndex9801
SeqIndex9830
