# Supplementary material for: Unexpected complexity of the Reef-Building Coral Acropora millepora transcription factor network
Source: BMC Syst Biol. 2011 Apr 28;5:58. doi: 10.1186/1752-0509-5-58 (PMC3096595; doi:10.1186/1752-0509-5-58)
Supplement: Additional file 2 — Table S2. List of TFs in fruitfly defined by domains composition. [file 1752-0509-5-58-S2.XLS]

## Sheet: D.melanogaster
Table S2. List of TFs in fruitfly defined by domains composition.
FBpp0070031
FBpp0070071
FBpp0070072
FBpp0070073
FBpp0070074
FBpp0070105
FBpp0070111
FBpp0070112
FBpp0070113
FBpp0070234
FBpp0070240
FBpp0070251
FBpp0070252
FBpp0070253
FBpp0070255
FBpp0070256
FBpp0070332
FBpp0070444
FBpp0070465
FBpp0070466
FBpp0070482
FBpp0070501
FBpp0070553
FBpp0070554
FBpp0070555
FBpp0070574
FBpp0070577
FBpp0070592
FBpp0070604
FBpp0070640
FBpp0070648
FBpp0070659
FBpp0070668
FBpp0070669
FBpp0070690
FBpp0070703
FBpp0070706
FBpp0070707
FBpp0070708
FBpp0070727
FBpp0070728
FBpp0070747
FBpp0070791
FBpp0070870
FBpp0070886
FBpp0070898
FBpp0070899
FBpp0070920
FBpp0070922
FBpp0070923
FBpp0070960
FBpp0070991
FBpp0071002
FBpp0071003
FBpp0071004
FBpp0071026
FBpp0071036
FBpp0071103
FBpp0071105
FBpp0071106
FBpp0071108
FBpp0071109
FBpp0071169
FBpp0071187
FBpp0071216
FBpp0071255
FBpp0071292
FBpp0071314
FBpp0071316
FBpp0071337
FBpp0071385
FBpp0071438
FBpp0071447
FBpp0071452
FBpp0071453
FBpp0071454
FBpp0071477
FBpp0071485
FBpp0071502
FBpp0071577
FBpp0071689
FBpp0071809
FBpp0071864
FBpp0071889
FBpp0071893
FBpp0071895
FBpp0072021
FBpp0072022
FBpp0072038
FBpp0072062
FBpp0072063
FBpp0072064
FBpp0072133
FBpp0072165
FBpp0072178
FBpp0072179
FBpp0072214
FBpp0072245
FBpp0072285
FBpp0072286
FBpp0072288
FBpp0072333
FBpp0072349
FBpp0072351
FBpp0072358
FBpp0072359
FBpp0072360
FBpp0072363
FBpp0072421
FBpp0072422
FBpp0072447
FBpp0072448
FBpp0072462
FBpp0072466
FBpp0072477
FBpp0072489
FBpp0072497
FBpp0072535
FBpp0072538
FBpp0072557
FBpp0072605
FBpp0072606
FBpp0072708
FBpp0072709
FBpp0072781
FBpp0072888
FBpp0072889
FBpp0072891
FBpp0072892
FBpp0073013
FBpp0073014
FBpp0073022
FBpp0073023
FBpp0073024
FBpp0073025
FBpp0073048
FBpp0073100
FBpp0073236
FBpp0073337
FBpp0073361
FBpp0073362
FBpp0073368
FBpp0073489
FBpp0073527
FBpp0073573
FBpp0073599
FBpp0073639
FBpp0073660
FBpp0073821
FBpp0073832
FBpp0073867
FBpp0073882
FBpp0073914
FBpp0073915
FBpp0073940
FBpp0073941
FBpp0073942
FBpp0073981
FBpp0074028
FBpp0074029
FBpp0074052
FBpp0074053
FBpp0074130
FBpp0074203
FBpp0074204
FBpp0074234
FBpp0074235
FBpp0074326
FBpp0074327
FBpp0074328
FBpp0074329
FBpp0074362
FBpp0074410
FBpp0074547
FBpp0074576
FBpp0074577
FBpp0074642
FBpp0074643
FBpp0074644
FBpp0074651
FBpp0074693
FBpp0074785
FBpp0074853
FBpp0074854
FBpp0074914
FBpp0074915
FBpp0074916
FBpp0074965
FBpp0074966
FBpp0074967
FBpp0074978
FBpp0074981
FBpp0075083
FBpp0075084
FBpp0075151
FBpp0075152
FBpp0075259
FBpp0075311
FBpp0075323
FBpp0075388
FBpp0075421
FBpp0075463
FBpp0075471
FBpp0075509
FBpp0075529
FBpp0075533
FBpp0075596
FBpp0075640
FBpp0075641
FBpp0075643
FBpp0075644
FBpp0075685
FBpp0075703
FBpp0075711
FBpp0075712
FBpp0075740
FBpp0075759
FBpp0075771
FBpp0075953
FBpp0075954
FBpp0075955
FBpp0075956
FBpp0075957
FBpp0075963
FBpp0075976
FBpp0075996
FBpp0075997
FBpp0076187
FBpp0076188
FBpp0076203
FBpp0076232
FBpp0076248
FBpp0076249
FBpp0076274
FBpp0076296
FBpp0076347
FBpp0076384
FBpp0076447
FBpp0076448
FBpp0076468
FBpp0076490
FBpp0076491
FBpp0076492
FBpp0076495
FBpp0076497
FBpp0076500
FBpp0076588
FBpp0076609
FBpp0076653
FBpp0076696
FBpp0076705
FBpp0076707
FBpp0076724
FBpp0076725
FBpp0076726
FBpp0076735
FBpp0076762
FBpp0076763
FBpp0076797
FBpp0076798
FBpp0076959
FBpp0076971
FBpp0077132
FBpp0077152
FBpp0077153
FBpp0077179
FBpp0077180
FBpp0077181
FBpp0077182
FBpp0077188
FBpp0077189
FBpp0077204
FBpp0077219
FBpp0077220
FBpp0077246
FBpp0077247
FBpp0077317
FBpp0077318
FBpp0077319
FBpp0077522
FBpp0077523
FBpp0077524
FBpp0077539
FBpp0077545
FBpp0077546
FBpp0077547
FBpp0077548
FBpp0077713
FBpp0077721
FBpp0077723
FBpp0077730
FBpp0077732
FBpp0077739
FBpp0077743
FBpp0077744
FBpp0077805
FBpp0077870
FBpp0077922
FBpp0077932
FBpp0077933
FBpp0077941
FBpp0077963
FBpp0077992
FBpp0078004
FBpp0078005
FBpp0078006
FBpp0078044
FBpp0078045
FBpp0078046
FBpp0078048
FBpp0078049
FBpp0078072
FBpp0078073
FBpp0078091
FBpp0078092
FBpp0078112
FBpp0078113
FBpp0078230
FBpp0078231
FBpp0078280
FBpp0078287
FBpp0078288
FBpp0078374
FBpp0078382
FBpp0078383
FBpp0078434
FBpp0078477
FBpp0078521
FBpp0078591
FBpp0078705
FBpp0078706
FBpp0078710
FBpp0078726
FBpp0078776
FBpp0078825
FBpp0078826
FBpp0078858
FBpp0078862
FBpp0078863
FBpp0078969
FBpp0078991
FBpp0079047
FBpp0079071
FBpp0079289
FBpp0079349
FBpp0079350
FBpp0079351
FBpp0079432
FBpp0079433
FBpp0079435
FBpp0079451
FBpp0079461
FBpp0079485
FBpp0079507
FBpp0079583
FBpp0079598
FBpp0079662
FBpp0079702
FBpp0079735
FBpp0079792
FBpp0079793
FBpp0079794
FBpp0079822
FBpp0079823
FBpp0079844
FBpp0079845
FBpp0079846
FBpp0079847
FBpp0079882
FBpp0079883
FBpp0079889
FBpp0079973
FBpp0079974
FBpp0080014
FBpp0080215
FBpp0080264
FBpp0080265
FBpp0080266
FBpp0080293
FBpp0080298
FBpp0080299
FBpp0080323
FBpp0080387
FBpp0080411
FBpp0080440
FBpp0080492
FBpp0080493
FBpp0080539
FBpp0080558
FBpp0080559
FBpp0080560
FBpp0080561
FBpp0080562
FBpp0080631
FBpp0080661
FBpp0080662
FBpp0080668
FBpp0080678
FBpp0080685
FBpp0080712
FBpp0080713
FBpp0080774
FBpp0080780
FBpp0080787
FBpp0080800
FBpp0080856
FBpp0080857
FBpp0080927
FBpp0080928
FBpp0080942
FBpp0081007
FBpp0081008
FBpp0081009
FBpp0081010
FBpp0081029
FBpp0081040
FBpp0081041
FBpp0081042
FBpp0081052
FBpp0081053
FBpp0081054
FBpp0081055
FBpp0081056
FBpp0081138
FBpp0081139
FBpp0081161
FBpp0081162
FBpp0081163
FBpp0081165
FBpp0081166
FBpp0081167
FBpp0081168
FBpp0081170
FBpp0081171
FBpp0081194
FBpp0081210
FBpp0081225
FBpp0081227
FBpp0081254
FBpp0081256
FBpp0081257
FBpp0081258
FBpp0081304
FBpp0081318
FBpp0081337
FBpp0081394
FBpp0081395
FBpp0081396
FBpp0081402
FBpp0081428
FBpp0081429
FBpp0081431
FBpp0081432
FBpp0081462
FBpp0081463
FBpp0081483
FBpp0081490
FBpp0081492
FBpp0081498
FBpp0081499
FBpp0081551
FBpp0081555
FBpp0081603
FBpp0081610
FBpp0081611
FBpp0081613
FBpp0081655
FBpp0081662
FBpp0081715
FBpp0081716
FBpp0081723
FBpp0081730
FBpp0081731
FBpp0081732
FBpp0081733
FBpp0081821
FBpp0081831
FBpp0081832
FBpp0081844
FBpp0081892
FBpp0081893
FBpp0081911
FBpp0081919
FBpp0081927
FBpp0081934
FBpp0081935
FBpp0081985
FBpp0082007
FBpp0082035
FBpp0082036
FBpp0082061
FBpp0082081
FBpp0082082
FBpp0082178
FBpp0082179
FBpp0082204
FBpp0082247
FBpp0082326
FBpp0082343
FBpp0082348
FBpp0082400
FBpp0082401
FBpp0082404
FBpp0082405
FBpp0082437
FBpp0082438
FBpp0082544
FBpp0082577
FBpp0082580
FBpp0082581
FBpp0082593
FBpp0082669
FBpp0082670
FBpp0082672
FBpp0082674
FBpp0082675
FBpp0082732
FBpp0082734
FBpp0082768
FBpp0082793
FBpp0082794
FBpp0082795
FBpp0082796
FBpp0082797
FBpp0082823
FBpp0082824
FBpp0082825
FBpp0082826
FBpp0082828
FBpp0082829
FBpp0082869
FBpp0082948
FBpp0082949
FBpp0082950
FBpp0082951
FBpp0082952
FBpp0082966
FBpp0082967
FBpp0082986
FBpp0082993
FBpp0083005
FBpp0083006
FBpp0083051
FBpp0083060
FBpp0083061
FBpp0083062
FBpp0083063
FBpp0083064
FBpp0083065
FBpp0083106
FBpp0083147
FBpp0083239
FBpp0083240
FBpp0083249
FBpp0083250
FBpp0083267
FBpp0083307
FBpp0083375
FBpp0083410
FBpp0083439
FBpp0083485
FBpp0083486
FBpp0083490
FBpp0083491
FBpp0083510
FBpp0083516
FBpp0083517
FBpp0083518
FBpp0083521
FBpp0083567
FBpp0083614
FBpp0083671
FBpp0083752
FBpp0083753
FBpp0083756
FBpp0083757
FBpp0083784
FBpp0083785
FBpp0083786
FBpp0083787
FBpp0083788
FBpp0083789
FBpp0083790
FBpp0083798
FBpp0083819
FBpp0083863
FBpp0083950
FBpp0084025
FBpp0084075
FBpp0084131
FBpp0084145
FBpp0084146
FBpp0084206
FBpp0084222
FBpp0084308
FBpp0084328
FBpp0084329
FBpp0084332
FBpp0084334
FBpp0084335
FBpp0084352
FBpp0084355
FBpp0084381
FBpp0084458
FBpp0084460
FBpp0084461
FBpp0084543
FBpp0084594
FBpp0084614
FBpp0084640
FBpp0084690
FBpp0084695
FBpp0084725
FBpp0084807
FBpp0084820
FBpp0084844
FBpp0084846
FBpp0084889
FBpp0084922
FBpp0084924
FBpp0084965
FBpp0085063
FBpp0085064
FBpp0085071
FBpp0085078
FBpp0085079
FBpp0085120
FBpp0085180
FBpp0085186
FBpp0085187
FBpp0085188
FBpp0085189
FBpp0085190
FBpp0085191
FBpp0085261
FBpp0085262
FBpp0085317
FBpp0085335
FBpp0085349
FBpp0085350
FBpp0085351
FBpp0085352
FBpp0085353
FBpp0085394
FBpp0085395
FBpp0085415
FBpp0085416
FBpp0085417
FBpp0085444
FBpp0085536
FBpp0085544
FBpp0085700
FBpp0085747
FBpp0085790
FBpp0085913
FBpp0085944
FBpp0085961
FBpp0086073
FBpp0086102
FBpp0086165
FBpp0086288
FBpp0086313
FBpp0086327
FBpp0086334
FBpp0086401
FBpp0086446
FBpp0086546
FBpp0086547
FBpp0086549
FBpp0086571
FBpp0086572
FBpp0086592
FBpp0086626
FBpp0086646
FBpp0086655
FBpp0086656
FBpp0086657
FBpp0086658
FBpp0086853
FBpp0086854
FBpp0086902
FBpp0087053
FBpp0087054
FBpp0087055
FBpp0087056
FBpp0087173
FBpp0087174
FBpp0087175
FBpp0087176
FBpp0087193
FBpp0087197
FBpp0087198
FBpp0087200
FBpp0087201
FBpp0087202
FBpp0087229
FBpp0087230
FBpp0087300
FBpp0087305
FBpp0087330
FBpp0087331
FBpp0087368
FBpp0087369
FBpp0087370
FBpp0087371
FBpp0087372
FBpp0087373
FBpp0087374
FBpp0087421
FBpp0087454
FBpp0087455
FBpp0087456
FBpp0087464
FBpp0087465
FBpp0087466
FBpp0087478
FBpp0087498
FBpp0087499
FBpp0087528
FBpp0087529
FBpp0087530
FBpp0087531
FBpp0087532
FBpp0087561
FBpp0087651
FBpp0087652
FBpp0087653
FBpp0087654
FBpp0087655
FBpp0087656
FBpp0087657
FBpp0087658
FBpp0087659
FBpp0087667
FBpp0087772
FBpp0087820
FBpp0087879
FBpp0087903
FBpp0087904
FBpp0087941
FBpp0087945
FBpp0088034
FBpp0088052
FBpp0088053
FBpp0088057
FBpp0088092
FBpp0088139
FBpp0088173
FBpp0088196
FBpp0088197
FBpp0088237
FBpp0088245
FBpp0088249
FBpp0088268
FBpp0088269
FBpp0088299
FBpp0088300
FBpp0088311
FBpp0088333
FBpp0088334
FBpp0088335
FBpp0088336
FBpp0088361
FBpp0088366
FBpp0088367
FBpp0088375
FBpp0088376
FBpp0088377
FBpp0088378
FBpp0088379
FBpp0088381
FBpp0088382
FBpp0088383
FBpp0088384
FBpp0088385
FBpp0088386
FBpp0088387
FBpp0088388
FBpp0088390
FBpp0088391
FBpp0088393
FBpp0088394
FBpp0088404
FBpp0088412
FBpp0088413
FBpp0088487
FBpp0088488
FBpp0088489
FBpp0088516
FBpp0088537
FBpp0088538
FBpp0088556
FBpp0088590
FBpp0088591
FBpp0088592
FBpp0088656
FBpp0088657
FBpp0088658
FBpp0088676
FBpp0088677
FBpp0088678
FBpp0088679
FBpp0088699
FBpp0088700
FBpp0088852
FBpp0088895
FBpp0088920
FBpp0088948
FBpp0088950
FBpp0088951
FBpp0088961
FBpp0088971
FBpp0088972
FBpp0088973
FBpp0088974
FBpp0088978
FBpp0089086
FBpp0089097
FBpp0089118
FBpp0089155
FBpp0089157
FBpp0089177
FBpp0089223
FBpp0089241
FBpp0089242
FBpp0089243
FBpp0089244
FBpp0089245
FBpp0089246
FBpp0089247
FBpp0089276
FBpp0089291
FBpp0089292
FBpp0089303
FBpp0089330
FBpp0089336
FBpp0089339
FBpp0089343
FBpp0089344
FBpp0089355
FBpp0089356
FBpp0089357
FBpp0089358
FBpp0089359
FBpp0089371
FBpp0089393
FBpp0089394
FBpp0089401
FBpp0089410
FBpp0089425
FBpp0090974
FBpp0099442
FBpp0099472
FBpp0099476
FBpp0099478
FBpp0099504
FBpp0099525
FBpp0099541
FBpp0099653
FBpp0099694
FBpp0099732
FBpp0099734
FBpp0099747
FBpp0099748
FBpp0099749
FBpp0099750
FBpp0099751
FBpp0099752
FBpp0099753
FBpp0099756
FBpp0099757
FBpp0099775
FBpp0099796
FBpp0099809
FBpp0099810
FBpp0099821
FBpp0099822
FBpp0099825
FBpp0099852
FBpp0099882
FBpp0099911
FBpp0099939
FBpp0099941
FBpp0099955
FBpp0100052
FBpp0100065
FBpp0100066
FBpp0100067
FBpp0100128
FBpp0110069
FBpp0110175
FBpp0110176
FBpp0110177
FBpp0110184
FBpp0110229
FBpp0110242
FBpp0110264
FBpp0110265
FBpp0110266
FBpp0110291
FBpp0110305
FBpp0110306
FBpp0110311
FBpp0110312
FBpp0110319
FBpp0110325
FBpp0111455
FBpp0111467
FBpp0111504
FBpp0111554
FBpp0111555
FBpp0111583
FBpp0111584
FBpp0111585
FBpp0111586
FBpp0111707
FBpp0111708
FBpp0111711
FBpp0111726
FBpp0111736
FBpp0111737
FBpp0111738
FBpp0111739
FBpp0111759
FBpp0111767
FBpp0111787
FBpp0111790
FBpp0111791
FBpp0111792
FBpp0111808
FBpp0111836
FBpp0111859
FBpp0111870
FBpp0111871
FBpp0111872
FBpp0111893
FBpp0111979
FBpp0111994
FBpp0112003
FBpp0112047
FBpp0112062
FBpp0112097
FBpp0112121
FBpp0112133
FBpp0112164
FBpp0112205
FBpp0112206
FBpp0112234
FBpp0112235
FBpp0112236
FBpp0112336
FBpp0112359
FBpp0112399
FBpp0112431
FBpp0112432
FBpp0112433
FBpp0112434
FBpp0112460
FBpp0112474
FBpp0112475
FBpp0112476
FBpp0112948
FBpp0112983
FBpp0113015
FBpp0113060
FBpp0113084
FBpp0113105
FBpp0113111
FBpp0113116
FBpp0271703
FBpp0271704
FBpp0271705
FBpp0271728
FBpp0271747
FBpp0271760
FBpp0271862
FBpp0271863
FBpp0271881
FBpp0271882
FBpp0271894
FBpp0271952
FBpp0288445
FBpp0288473
FBpp0288474
FBpp0288477
FBpp0288478
FBpp0288479
FBpp0288480
FBpp0288502
FBpp0288503
FBpp0288508
FBpp0288515
FBpp0288528
FBpp0288576
FBpp0288645
FBpp0288651
FBpp0288652
FBpp0288665
FBpp0288728
FBpp0288733
FBpp0288735
FBpp0288736
FBpp0288762
FBpp0288841
FBpp0288878
FBpp0288879
FBpp0288912
FBpp0288914
FBpp0288983
FBpp0288984
FBpp0288985
FBpp0289123
FBpp0289124
FBpp0289125
FBpp0289297
FBpp0289317
FBpp0289353
FBpp0289383
FBpp0289432
FBpp0289469
FBpp0289487
FBpp0289488
FBpp0289499
FBpp0289582
FBpp0289596
FBpp0289656
FBpp0289657
FBpp0289658
FBpp0289659
FBpp0289699
FBpp0289700
FBpp0289712
FBpp0289726
FBpp0289727
FBpp0289731
FBpp0289732
FBpp0289745
FBpp0289754
FBpp0289765
FBpp0289766
FBpp0289768
FBpp0289778
FBpp0289807
FBpp0289808
FBpp0289835
FBpp0289836
FBpp0289845
