# Supplementary material for: Unexpected complexity of the Reef-Building Coral Acropora millepora transcription factor network
Source: BMC Syst Biol. 2011 Apr 28;5:58. doi: 10.1186/1752-0509-5-58 (PMC3096595; doi:10.1186/1752-0509-5-58)
Supplement: Additional file 3 — Table S3. List of TFs in sea urchin defined by domains composition. [file 1752-0509-5-58-S3.XLS]

## Sheet: S.pupuratus
Table S3. List of TFs in sea urchin defined by domains composition.
NP_001001768
NP_001005725
NP_001009577
NP_001015510
NP_001020384
NP_999662
NP_999663
NP_999673
NP_999698
NP_999699
NP_999704
NP_999725
NP_999726
NP_999727
NP_999739
NP_999744
NP_999759
NP_999774
NP_999778
NP_999779
NP_999781
NP_999792
NP_999797
NP_999800
NP_999809
NP_999810
NP_999815
NP_999816
NP_999818
NP_999819
NP_999822
NP_999824
NP_999825
NP_999826
NP_999833
XP_001175541
XP_001175595
XP_001175692
XP_001175703
XP_001175739
XP_001175770
XP_001175808
XP_001175811
XP_001175813
XP_001175911
XP_001175948
XP_001175973
XP_001175994
XP_001175996
XP_001176000
XP_001176062
XP_001176143
XP_001176278
XP_001176372
XP_001176505
XP_001176534
XP_001176554
XP_001176570
XP_001176640
XP_001176687
XP_001176697
XP_001176778
XP_001176852
XP_001176995
XP_001177095
XP_001177132
XP_001177133
XP_001177137
XP_001177161
XP_001177248
XP_001177250
XP_001177265
XP_001177296
XP_001177341
XP_001177434
XP_001177457
XP_001177489
XP_001177510
XP_001177565
XP_001177588
XP_001177653
XP_001177692
XP_001177706
XP_001177748
XP_001177749
XP_001177770
XP_001177842
XP_001177877
XP_001177899
XP_001177997
XP_001178014
XP_001178065
XP_001178135
XP_001178152
XP_001178180
XP_001178216
XP_001178219
XP_001178230
XP_001178266
XP_001178350
XP_001178384
XP_001178393
XP_001178452
XP_001178496
XP_001178588
XP_001178616
XP_001178653
XP_001178761
XP_001178840
XP_001178960
XP_001179003
XP_001179029
XP_001179097
XP_001179114
XP_001179124
XP_001179144
XP_001179176
XP_001179386
XP_001179483
XP_001179514
XP_001179611
XP_001179622
XP_001179676
XP_001179760
XP_001179776
XP_001179807
XP_001179858
XP_001179859
XP_001179961
XP_001179965
XP_001180008
XP_001180080
XP_001180116
XP_001180138
XP_001180168
XP_001180219
XP_001180224
XP_001180308
XP_001180323
XP_001180340
XP_001180480
XP_001180510
XP_001180552
XP_001180591
XP_001180634
XP_001180645
XP_001180749
XP_001180834
XP_001180860
XP_001181002
XP_001181196
XP_001181303
XP_001181323
XP_001181381
XP_001181388
XP_001181418
XP_001181452
XP_001181493
XP_001181528
XP_001181543
XP_001181583
XP_001181610
XP_001181633
XP_001181648
XP_001181694
XP_001181823
XP_001181830
XP_001181869
XP_001181880
XP_001181936
XP_001181960
XP_001181979
XP_001182000
XP_001182008
XP_001182084
XP_001182111
XP_001182303
XP_001182306
XP_001182339
XP_001182393
XP_001182399
XP_001182443
XP_001182471
XP_001182475
XP_001182546
XP_001182600
XP_001182626
XP_001182693
XP_001182715
XP_001182776
XP_001182846
XP_001182877
XP_001182974
XP_001183047
XP_001183180
XP_001183350
XP_001183394
XP_001183426
XP_001183474
XP_001183481
XP_001183514
XP_001183588
XP_001183650
XP_001183749
XP_001183779
XP_001183800
XP_001183816
XP_001183910
XP_001183940
XP_001183943
XP_001183986
XP_001184036
XP_001184111
XP_001184118
XP_001184133
XP_001184405
XP_001184464
XP_001184500
XP_001184510
XP_001184627
XP_001184667
XP_001184673
XP_001184853
XP_001184864
XP_001184928
XP_001185037
XP_001185094
XP_001185102
XP_001185120
XP_001185148
XP_001185215
XP_001185308
XP_001185491
XP_001185500
XP_001185512
XP_001185543
XP_001185558
XP_001185651
XP_001185663
XP_001185709
XP_001185711
XP_001185749
XP_001185775
XP_001185777
XP_001185786
XP_001185832
XP_001185862
XP_001185977
XP_001185996
XP_001186002
XP_001186022
XP_001186027
XP_001186205
XP_001186274
XP_001186323
XP_001186375
XP_001186453
XP_001186496
XP_001186527
XP_001186574
XP_001186630
XP_001186660
XP_001186690
XP_001186762
XP_001186884
XP_001186971
XP_001187100
XP_001187131
XP_001187203
XP_001187254
XP_001187263
XP_001187415
XP_001187545
XP_001187592
XP_001187620
XP_001187623
XP_001187675
XP_001187720
XP_001187803
XP_001187904
XP_001187929
XP_001187975
XP_001187996
XP_001187997
XP_001188009
XP_001188070
XP_001188192
XP_001188347
XP_001188349
XP_001188384
XP_001188415
XP_001188434
XP_001188506
XP_001188551
XP_001188575
XP_001188580
XP_001188584
XP_001188594
XP_001188620
XP_001188626
XP_001188738
XP_001188749
XP_001188757
XP_001188861
XP_001188905
XP_001188943
XP_001189027
XP_001189037
XP_001189039
XP_001189091
XP_001189204
XP_001189211
XP_001189378
XP_001189472
XP_001189578
XP_001189579
XP_001189625
XP_001189631
XP_001189711
XP_001189828
XP_001189908
XP_001189925
XP_001189948
XP_001189998
XP_001190119
XP_001190160
XP_001190161
XP_001190273
XP_001190280
XP_001190420
XP_001190670
XP_001190768
XP_001190796
XP_001190819
XP_001190953
XP_001191100
XP_001191117
XP_001191156
XP_001191211
XP_001191259
XP_001191306
XP_001191359
XP_001191424
XP_001191614
XP_001191694
XP_001191745
XP_001191753
XP_001191802
XP_001191818
XP_001191908
XP_001191945
XP_001192011
XP_001192038
XP_001192090
XP_001192136
XP_001192183
XP_001192248
XP_001192291
XP_001192311
XP_001192314
XP_001192350
XP_001192397
XP_001192429
XP_001192612
XP_001192696
XP_001192725
XP_001192815
XP_001192846
XP_001192953
XP_001192972
XP_001193139
XP_001193140
XP_001193177
XP_001193399
XP_001193547
XP_001193602
XP_001193835
XP_001193893
XP_001194048
XP_001194062
XP_001194136
XP_001194215
XP_001194335
XP_001194342
XP_001194356
XP_001194500
XP_001194509
XP_001194519
XP_001194524
XP_001194537
XP_001194554
XP_001194765
XP_001194864
XP_001194891
XP_001194933
XP_001194969
XP_001195039
XP_001195209
XP_001195249
XP_001195258
XP_001195281
XP_001195294
XP_001195329
XP_001195332
XP_001195401
XP_001195432
XP_001195469
XP_001195483
XP_001195504
XP_001195511
XP_001195549
XP_001195587
XP_001195629
XP_001195710
XP_001195712
XP_001195834
XP_001195838
XP_001195863
XP_001195877
XP_001195891
XP_001195916
XP_001196076
XP_001196173
XP_001196230
XP_001196275
XP_001196310
XP_001196364
XP_001196542
XP_001196569
XP_001196748
XP_001196913
XP_001197103
XP_001197129
XP_001197146
XP_001197411
XP_001197426
XP_001197428
XP_001197451
XP_001197470
XP_001197605
XP_001197656
XP_001197659
XP_001197751
XP_001197927
XP_001197963
XP_001198001
XP_001198056
XP_001198224
XP_001198250
XP_001198506
XP_001198574
XP_001198690
XP_001198836
XP_001198872
XP_001198884
XP_001198940
XP_001198951
XP_001198960
XP_001198973
XP_001199149
XP_001199252
XP_001199404
XP_001199726
XP_001199761
XP_001199957
XP_001200113
XP_001200128
XP_001200161
XP_001200264
XP_001200350
XP_001200365
XP_001200622
XP_001200747
XP_001200755
XP_001200961
XP_001201026
XP_001201063
XP_001201193
XP_001201460
XP_001201878
XP_001201896
XP_001201914
XP_001201991
XP_001201995
XP_001202022
XP_001202055
XP_001202311
XP_001202490
XP_001202502
XP_001202666
XP_001202811
XP_001202912
XP_001203119
XP_001203144
XP_001203185
XP_001203396
XP_001203443
XP_001203465
XP_001203546
XP_001203580
XP_001203601
XP_001203624
XP_001203992
XP_001204004
XP_001204035
XP_001204115
XP_001204133
XP_001204297
XP_001204319
XP_779897
XP_779972
XP_779976
XP_779997
XP_780135
XP_780191
XP_780219
XP_780228
XP_780389
XP_780528
XP_780572
XP_780687
XP_780701
XP_780706
XP_780709
XP_780741
XP_780755
XP_780792
XP_780848
XP_780858
XP_780938
XP_780940
XP_780964
XP_781057
XP_781076
XP_781182
XP_781184
XP_781216
XP_781292
XP_781376
XP_781409
XP_781474
XP_781539
XP_781551
XP_781578
XP_781601
XP_781616
XP_781621
XP_781626
XP_781650
XP_781684
XP_781696
XP_781741
XP_781750
XP_781762
XP_781774
XP_781794
XP_781824
XP_781831
XP_781834
XP_781895
XP_781966
XP_782032
XP_782140
XP_782157
XP_782161
XP_782182
XP_782231
XP_782295
XP_782307
XP_782344
XP_782361
XP_782384
XP_782451
XP_782460
XP_782552
XP_782558
XP_782622
XP_782721
XP_782745
XP_782748
XP_782777
XP_782803
XP_782884
XP_782909
XP_782932
XP_782967
XP_782984
XP_782985
XP_783008
XP_783053
XP_783071
XP_783089
XP_783123
XP_783138
XP_783154
XP_783177
XP_783180
XP_783216
XP_783280
XP_783313
XP_783352
XP_783602
XP_783651
XP_783676
XP_783836
XP_783837
XP_783842
XP_783845
XP_783869
XP_783888
XP_783939
XP_784091
XP_784127
XP_784246
XP_784319
XP_784339
XP_784420
XP_784429
XP_784447
XP_784483
XP_784486
XP_784521
XP_784599
XP_784691
XP_784735
XP_784771
XP_784825
XP_784909
XP_784961
XP_785025
XP_785118
XP_785168
XP_785222
XP_785238
XP_785244
XP_785245
XP_785280
XP_785298
XP_785343
XP_785347
XP_785366
XP_785374
XP_785413
XP_785514
XP_785519
XP_785526
XP_785645
XP_785701
XP_785742
XP_785795
XP_785816
XP_785820
XP_785865
XP_785955
XP_785979
XP_786006
XP_786019
XP_786196
XP_786259
XP_786266
XP_786268
XP_786370
XP_786376
XP_786694
XP_786699
XP_786727
XP_786796
XP_786801
XP_786938
XP_786967
XP_787017
XP_787040
XP_787062
XP_787068
XP_787199
XP_787217
XP_787258
XP_787318
XP_787319
XP_787382
XP_787397
XP_787549
XP_787562
XP_787565
XP_787589
XP_787721
XP_787833
XP_788042
XP_788083
XP_788121
XP_788134
XP_788176
XP_788239
XP_788422
XP_788627
XP_788672
XP_788681
XP_788802
XP_789065
XP_789110
XP_789152
XP_789158
XP_789327
XP_789411
XP_789465
XP_789488
XP_789813
XP_789951
XP_789980
XP_790081
XP_790188
XP_790201
XP_790313
XP_790408
XP_790412
XP_790469
XP_790548
XP_790792
XP_790793
XP_790816
XP_790825
XP_790907
XP_790942
XP_790957
XP_790995
XP_791266
XP_791308
XP_791414
XP_791422
XP_791442
XP_791556
XP_791745
XP_791858
XP_791919
XP_791966
XP_791998
XP_792013
XP_792032
XP_792284
XP_792474
XP_792477
XP_792485
XP_792487
XP_792786
XP_792814
XP_792818
XP_792842
XP_792872
XP_792929
XP_792975
XP_793079
XP_793141
XP_793203
XP_793238
XP_793241
XP_793245
XP_793306
XP_793325
XP_793339
XP_793535
XP_793573
XP_793768
XP_793846
XP_794028
XP_794131
XP_794135
XP_794184
XP_794533
XP_794602
XP_794753
XP_794898
XP_794951
XP_795008
XP_795079
XP_795145
XP_795166
XP_795196
XP_795283
XP_795323
XP_795405
XP_795496
XP_795539
XP_795546
XP_795547
XP_795556
XP_795762
XP_795790
XP_795797
XP_795915
XP_795987
XP_796221
XP_796303
XP_796307
XP_796340
XP_796357
XP_796389
XP_796439
XP_796519
XP_796561
XP_796652
XP_796692
XP_796790
XP_797010
XP_797015
XP_797128
XP_797196
XP_797336
XP_797466
XP_797474
XP_797481
XP_797496
XP_797592
XP_797650
XP_797654
XP_797734
XP_797814
XP_797872
XP_797877
XP_797956
XP_797983
XP_798061
XP_798150
XP_798234
XP_798288
XP_798511
XP_798717
XP_799101
XP_799123
XP_799125
XP_799337
XP_799867
XP_800030
XP_800090
XP_800133
XP_800227
XP_800234
XP_800545
XP_800701
XP_801974
