# Supplementary material for: Unexpected complexity of the Reef-Building Coral Acropora millepora transcription factor network
Source: BMC Syst Biol. 2011 Apr 28;5:58. doi: 10.1186/1752-0509-5-58 (PMC3096595; doi:10.1186/1752-0509-5-58)
Supplement: Additional file 4 — Table S4. List of TFs in mouse defined by domains composition. [file 1752-0509-5-58-S4.XLS]

## Sheet: M.musculus
Table S4. List of TFs in mouse defined by domains composition.
NP_001001130
NP_001001152
NP_001001160
NP_001001180
NP_001001182
NP_001001186
NP_001001320
NP_001001447
NP_001001714
NP_001001792
NP_001001796
NP_001002008
NP_001003666
NP_001004066
NP_001004139
NP_001004149
NP_001004190
NP_001004193
NP_001004362
NP_001005232
NP_001005343
NP_001005358
NP_001005425
NP_001005477
NP_001005605
NP_001005788
NP_001005867
NP_001005916
NP_001007473
NP_001007569
NP_001007576
NP_001008427
NP_001008501
NP_001008542
NP_001008543
NP_001008549
NP_001012325
NP_001012330
NP_001012450
NP_001012451
NP_001013030
NP_001013044
NP_001013386
NP_001013397
NP_001013405
NP_001013410
NP_001013767
NP_001013778
NP_001013787
NP_001013791
NP_001013799
NP_001013808
NP_001013839
NP_001014419
NP_001018052
NP_001019797
NP_001019870
NP_001019897
NP_001020013
NP_001020017
NP_001020021
NP_001020089
NP_001020099
NP_001020121
NP_001020125
NP_001020254
NP_001020255
NP_001020257
NP_001020264
NP_001020334
NP_001020476
NP_001020544
NP_001020603
NP_001020736
NP_001020738
NP_001020741
NP_001020748
NP_001020765
NP_001020768
NP_001025009
NP_001025060
NP_001025104
NP_001026942
NP_001028329
NP_001028331
NP_001028368
NP_001028377
NP_001028421
NP_001028453
NP_001028471
NP_001028496
NP_001028505
NP_001028527
NP_001028555
NP_001028597
NP_001028623
NP_001028638
NP_001028668
NP_001028702
NP_001028708
NP_001028810
NP_001028885
NP_001028985
NP_001028992
NP_001030041
NP_001030065
NP_001030066
NP_001030072
NP_001030308
NP_001032254
NP_001032255
NP_001032754
NP_001032796
NP_001032815
NP_001032826
NP_001032834
NP_001033005
NP_001033015
NP_001033731
NP_001033740
NP_001033765
NP_001034204
NP_001034277
NP_001034287
NP_001034298
NP_001034320
NP_001034328
NP_001034621
NP_001034742
NP_001034777
NP_001034778
NP_001034784
NP_001034785
NP_001034787
NP_001035054
NP_001035056
NP_001035178
NP_001035776
NP_001035903
NP_001035967
NP_001035969
NP_001036042
NP_001036192
NP_001036819
NP_001037851
NP_001038162
NP_001038163
NP_001038164
NP_001038165
NP_001038168
NP_001038169
NP_001038170
NP_001038183
NP_001038212
NP_001038947
NP_001038949
NP_001038951
NP_001038992
NP_001039018
NP_001039020
NP_001039024
NP_001041669
NP_001070259
NP_001071100
NP_001072981
NP_001073338
NP_001073352
NP_001073370
NP_001073371
NP_001073372
NP_001073373
NP_001073374
NP_001074018
NP_001074240
NP_001074267
NP_001074286
NP_001074401
NP_001074410
NP_001074414
NP_001074433
NP_001074448
NP_001074476
NP_001074482
NP_001074490
NP_001074534
NP_001074567
NP_001074594
NP_001074613
NP_001074678
NP_001074686
NP_001074769
NP_001074773
NP_001074798
NP_001074807
NP_001074824
NP_001074851
NP_001074856
NP_001074900
NP_001074942
NP_001075026
NP_001075138
NP_001075147
NP_001075149
NP_001075153
NP_001075154
NP_001075219
NP_001075954
NP_001076594
NP_001076595
NP_001076596
NP_001076787
NP_001076788
NP_001077375
NP_001077387
NP_001077436
NP_001078817
NP_001078820
NP_001078825
NP_001078884
NP_001078961
NP_001078976
NP_001078991
NP_001079015
NP_001087244
NP_001087245
NP_001087247
NP_001091092
NP_001091673
NP_001091696
NP_001091707
NP_001091895
NP_001092193
NP_001092747
NP_001092778
NP_001092786
NP_001092788
NP_001092793
NP_001092797
NP_001092798
NP_001092819
NP_001093656
NP_001093885
NP_001093886
NP_001093935
NP_001094934
NP_001095274
NP_001095927
NP_001096628
NP_001096638
NP_001096651
NP_001098666
NP_001103131
NP_001103724
NP_001103779
NP_001103786
NP_001103798
NP_001103799
NP_001103800
NP_001104294
NP_001104295
NP_001104302
NP_001104320
NP_001104321
NP_001104322
NP_001104323
NP_001104324
NP_001104325
NP_001104326
NP_001104327
NP_001104328
NP_001104329
NP_001104491
NP_001104492
NP_001104493
NP_001104499
NP_001104546
NP_001104577
NP_001106202
NP_001106276
NP_001106669
NP_001106801
NP_001106888
NP_001106889
NP_001107035
NP_001107278
NP_001107625
NP_001107629
NP_001108602
NP_001116420
NP_001116422
NP_001116464
NP_001116834
NP_001119802
NP_001119803
NP_001119961
NP_001120660
NP_001120661
NP_001120705
NP_001120731
NP_001120732
NP_001120733
NP_001120734
NP_001120735
NP_001120736
NP_001120737
NP_001120802
NP_001123922
NP_001123923
NP_001123924
NP_001123925
NP_001123926
NP_001123997
NP_001123998
NP_001124001
NP_001128491
NP_001128565
NP_001129544
NP_001129545
NP_001129546
NP_001132981
NP_001135882
NP_001135883
NP_001136429
NP_001136435
NP_001138662
NP_001138878
NP_001139250
NP_001139285
NP_001139335
NP_001139352
NP_001139353
NP_001139360
NP_001139392
NP_001139407
NP_001139408
NP_001139471
NP_001139472
NP_001139496
NP_001139510
NP_001139648
NP_001139670
NP_001152856
NP_001152857
NP_001152861
NP_001152865
NP_001152868
NP_001152889
NP_001152890
NP_001152972
NP_001152992
NP_001153020
NP_001153021
NP_001153039
NP_001153040
NP_001153041
NP_001153042
NP_001153155
NP_001153168
NP_001153203
NP_001153241
NP_001153372
NP_001153373
NP_001153397
NP_001153398
NP_001153584
NP_001153701
NP_001153723
NP_001153882
NP_031467
NP_031468
NP_031514
NP_031515
NP_031518
NP_031522
NP_031523
NP_031524
NP_031526
NP_031527
NP_031546
NP_031547
NP_031550
NP_031552
NP_031554
NP_031574
NP_031588
NP_031699
NP_031700
NP_031704
NP_031727
NP_031741
NP_031796
NP_031798
NP_031830
NP_031863
NP_031881
NP_031893
NP_031917
NP_031918
NP_031919
NP_031939
NP_031940
NP_031946
NP_031947
NP_031948
NP_031949
NP_031979
NP_031982
NP_031983
NP_031985
NP_031986
NP_031987
NP_031989
NP_031992
NP_031993
NP_032015
NP_032047
NP_032048
NP_032049
NP_032052
NP_032058
NP_032062
NP_032063
NP_032091
NP_032115
NP_032116
NP_032117
NP_032118
NP_032119
NP_032129
NP_032130
NP_032140
NP_032156
NP_032199
NP_032204
NP_032239
NP_032261
NP_032262
NP_032263
NP_032264
NP_032265
NP_032266
NP_032267
NP_032268
NP_032271
NP_032276
NP_032283
NP_032285
NP_032286
NP_032287
NP_032288
NP_032289
NP_032290
NP_032291
NP_032292
NP_032293
NP_032294
NP_032295
NP_032296
NP_032298
NP_032299
NP_032300
NP_032301
NP_032302
NP_032322
NP_032323
NP_032346
NP_032347
NP_032416
NP_032417
NP_032419
NP_032420
NP_032442
NP_032478
NP_032479
NP_032524
NP_032525
NP_032526
NP_032532
NP_032561
NP_032579
NP_032580
NP_032584
NP_032604
NP_032610
NP_032614
NP_032615
NP_032618
NP_032619
NP_032627
NP_032628
NP_032642
NP_032653
NP_032662
NP_032682
NP_032683
NP_032691
NP_032692
NP_032711
NP_032712
NP_032715
NP_032725
NP_032726
NP_032727
NP_032735
NP_032744
NP_032745
NP_032762
NP_032785
NP_032806
NP_032807
NP_032808
NP_032809
NP_032833
NP_032840
NP_032841
NP_032843
NP_032855
NP_032875
NP_032878
NP_032913
NP_032914
NP_032925
NP_032926
NP_032927
NP_032962
NP_032963
NP_032981
NP_033050
NP_033070
NP_033071
NP_033072
NP_033077
NP_033081
NP_033082
NP_033092
NP_033125
NP_033133
NP_033134
NP_033142
NP_033148
NP_033149
NP_033215
NP_033265
NP_033307
NP_033309
NP_033310
NP_033335
NP_033343
NP_033348
NP_033349
NP_033350
NP_033353
NP_033354
NP_033355
NP_033356
NP_033360
NP_033361
NP_033362
NP_033372
NP_033387
NP_033398
NP_033406
NP_033411
NP_033418
NP_033423
NP_033436
NP_033499
NP_033506
NP_033527
NP_033530
NP_033563
NP_033564
NP_033566
NP_033567
NP_033568
NP_033570
NP_033573
NP_033577
NP_033579
NP_033580
NP_033581
NP_033582
NP_033583
NP_033584
NP_033585
NP_033586
NP_033587
NP_033588
NP_033590
NP_033591
NP_033592
NP_033593
NP_033594
NP_033595
NP_033596
NP_033597
NP_033598
NP_033599
NP_033600
NP_033601
NP_033602
NP_033603
NP_033604
NP_033758
NP_033767
NP_033774
NP_033776
NP_033827
NP_033839
NP_033845
NP_033846
NP_033847
NP_033848
NP_033849
NP_033874
NP_033894
NP_033899
NP_033933
NP_033950
NP_033951
NP_034010
NP_034013
NP_034014
NP_034082
NP_034116
NP_034183
NP_034184
NP_034185
NP_034186
NP_034187
NP_034223
NP_034248
NP_034255
NP_034257
NP_034261
NP_034262
NP_034263
NP_034264
NP_034266
NP_034267
NP_034280
NP_034281
NP_034285
NP_034287
NP_034355
NP_034356
NP_034364
NP_034365
NP_034388
NP_034392
NP_034394
NP_034408
NP_034426
NP_034481
NP_034532
NP_034549
NP_034550
NP_034553
NP_034555
NP_034556
NP_034560
NP_034567
NP_034574
NP_034575
NP_034576
NP_034579
NP_034580
NP_034581
NP_034582
NP_034583
NP_034584
NP_034585
NP_034586
NP_034588
NP_034589
NP_034590
NP_034591
NP_034592
NP_034593
NP_034594
NP_034595
NP_034596
NP_034597
NP_034598
NP_034599
NP_034625
NP_034626
NP_034703
NP_034704
NP_034721
NP_034722
NP_034765
NP_034766
NP_034767
NP_034768
NP_034787
NP_034788
NP_034808
NP_034821
NP_034822
NP_034840
NP_034842
NP_034843
NP_034844
NP_034855
NP_034861
NP_034881
NP_034883
NP_034885
NP_034886
NP_034887
NP_034902
NP_034919
NP_034921
NP_034930
NP_034943
NP_034955
NP_034957
NP_034965
NP_034966
NP_034977
NP_034979
NP_034980
NP_034996
NP_035011
NP_035024
NP_035025
NP_035026
NP_035029
NP_035031
NP_035032
NP_035033
NP_035043
NP_035046
NP_035049
NP_035050
NP_035051
NP_035066
NP_035151
NP_035153
NP_035167
NP_035168
NP_035169
NP_035170
NP_035171
NP_035227
NP_035228
NP_035257
NP_035267
NP_035268
NP_035269
NP_035271
NP_035273
NP_035274
NP_035275
NP_035276
NP_035373
NP_035374
NP_035392
NP_035393
NP_035395
NP_035407
NP_035411
NP_035435
NP_035436
NP_035485
NP_035506
NP_035507
NP_035510
NP_035511
NP_035512
NP_035513
NP_035514
NP_035545
NP_035549
NP_035557
NP_035591
NP_035610
NP_035616
NP_035617
NP_035618
NP_035619
NP_035628
NP_035657
NP_035662
NP_035663
NP_035665
NP_035666
NP_035667
NP_035668
NP_035674
NP_035675
NP_035676
NP_035677
NP_035678
NP_035679
NP_035680
NP_035695
NP_035696
NP_035697
NP_035714
NP_035759
NP_035760
NP_035770
NP_035771
NP_035772
NP_035787
NP_035788
NP_035810
NP_035847
NP_035862
NP_035863
NP_035872
NP_035873
NP_035877
NP_035878
NP_035879
NP_035883
NP_035884
NP_035885
NP_035887
NP_035888
NP_035889
NP_035890
NP_035892
NP_035893
NP_035894
NP_035895
NP_035896
NP_035898
NP_035899
NP_035900
NP_035901
NP_035902
NP_035933
NP_035938
NP_035939
NP_035943
NP_035972
NP_035989
NP_036042
NP_036064
NP_036065
NP_036087
NP_036110
NP_036111
NP_036143
NP_036150
NP_036181
NP_036187
NP_038492
NP_038504
NP_038525
NP_038526
NP_038536
NP_038547
NP_038581
NP_038582
NP_038583
NP_038629
NP_038641
NP_038655
NP_038661
NP_038674
NP_038693
NP_038696
NP_038700
NP_038701
NP_038702
NP_038713
NP_038720
NP_038727
NP_038730
NP_038733
NP_038736
NP_038748
NP_038757
NP_038772
NP_038773
NP_038808
NP_038828
NP_038843
NP_038861
NP_038867
NP_038870
NP_038871
NP_038872
NP_038902
NP_038917
NP_038919
NP_038932
NP_038933
NP_038942
NP_038943
NP_038948
NP_038950
NP_056554
NP_056555
NP_056558
NP_056568
NP_056573
NP_056587
NP_056641
NP_057871
NP_057879
NP_057892
NP_057893
NP_057895
NP_057916
NP_058047
NP_058048
NP_058071
NP_058545
NP_058546
NP_058547
NP_058560
NP_058570
NP_058571
NP_058578
NP_058585
NP_058663
NP_058664
NP_058670
NP_059069
NP_059072
NP_059091
NP_059102
NP_059491
NP_059495
NP_061251
NP_061259
NP_061261
NP_061277
NP_061279
NP_061282
NP_061293
NP_061296
NP_061373
NP_062281
NP_062319
NP_062352
NP_062380
NP_062417
NP_062511
NP_062520
NP_062637
NP_062654
NP_062680
NP_062689
NP_062706
NP_062713
NP_062714
NP_062721
NP_062752
NP_063919
NP_064300
NP_064319
NP_064324
NP_064325
NP_064328
NP_064347
NP_064353
NP_064367
NP_064435
NP_064652
NP_064658
NP_064669
NP_064683
NP_065239
NP_065242
NP_065243
NP_065614
NP_065621
NP_065650
NP_067275
NP_067282
NP_067301
NP_067341
NP_067365
NP_067372
NP_067374
NP_067430
NP_067434
NP_067453
NP_067476
NP_067494
NP_067534
NP_067535
NP_068678
NP_068685
NP_068699
NP_068701
NP_071773
NP_071854
NP_071873
NP_071880
NP_075357
NP_075361
NP_075363
NP_075673
NP_075811
NP_075815
NP_075852
NP_075991
NP_075993
NP_076174
NP_076188
NP_076228
NP_076239
NP_076244
NP_076283
NP_076303
NP_076324
NP_076383
NP_076396
NP_077787
NP_077789
NP_079558
NP_079600
NP_079924
NP_079928
NP_080025
NP_080097
NP_080219
NP_080309
NP_080322
NP_080333
NP_080334
NP_080383
NP_080388
NP_080726
NP_080772
NP_080988
NP_081017
NP_081106
NP_081132
NP_081200
NP_081275
NP_081283
NP_081524
NP_081540
NP_081561
NP_081673
NP_081751
NP_081753
NP_081780
NP_081823
NP_081937
NP_081974
NP_082008
NP_082063
NP_082078
NP_082113
NP_082223
NP_082291
NP_082292
NP_082335
NP_082406
NP_082417
NP_082521
NP_082534
NP_082574
NP_082592
NP_082595
NP_082611
NP_082632
NP_082814
NP_082819
NP_082877
NP_082879
NP_083043
NP_083189
NP_083213
NP_083243
NP_083262
NP_083278
NP_083438
NP_083479
NP_083557
NP_083624
NP_083692
NP_083744
NP_083745
NP_083807
NP_084145
NP_084164
NP_084219
NP_084223
NP_084228
NP_084336
NP_084350
NP_084356
NP_084415
NP_084461
NP_084475
NP_084496
NP_084502
NP_084536
NP_085034
NP_109601
NP_109618
NP_109633
NP_109638
NP_112149
NP_112443
NP_112459
NP_112460
NP_112461
NP_112466
NP_112475
NP_113682
NP_114389
NP_114394
NP_149030
NP_150087
NP_150373
NP_201584
NP_258437
NP_277057
NP_291041
NP_291043
NP_387501
NP_443734
NP_443735
NP_444315
NP_444432
NP_444472
NP_473380
NP_473381
NP_473390
NP_473409
NP_473419
NP_473422
NP_473423
NP_478119
NP_510962
NP_536681
NP_536703
NP_536709
NP_542372
NP_569725
NP_570935
NP_570939
NP_570963
NP_573467
NP_573471
NP_573481
NP_573491
NP_573555
NP_579936
NP_598420
NP_598426
NP_598520
NP_598578
NP_598589
NP_598640
NP_598667
NP_598678
NP_598680
NP_598682
NP_598718
NP_598793
NP_620394
NP_620395
NP_620399
NP_620639
NP_620817
NP_631880
NP_631885
NP_631972
NP_647465
NP_653098
NP_653102
NP_653129
NP_659032
NP_659038
NP_659082
NP_659090
NP_659150
NP_659204
NP_659544
NP_660259
NP_663331
NP_663340
NP_663409
NP_663448
NP_663458
NP_663459
NP_663465
NP_663467
NP_663478
NP_663522
NP_663551
NP_663552
NP_663566
NP_663587
NP_663599
NP_663753
NP_663755
NP_663756
NP_665818
NP_665830
NP_665832
NP_665897
NP_666021
NP_666086
NP_666109
NP_666110
NP_666177
NP_666207
NP_666247
NP_666287
NP_666291
NP_666297
NP_666313
NP_666314
NP_666315
NP_666320
NP_666333
NP_666343
NP_666361
NP_666365
NP_666371
NP_671754
NP_683726
NP_683737
NP_683752
NP_683754
NP_689415
NP_690027
NP_690855
NP_694455
NP_694703
NP_694736
NP_694742
NP_694751
NP_694794
NP_694874
NP_700447
NP_705617
NP_705760
NP_705769
NP_722473
NP_722497
NP_739565
NP_742165
NP_742166
NP_751894
NP_758500
NP_758502
NP_758513
NP_759017
NP_765980
NP_765991
NP_766046
NP_766050
NP_766060
NP_766074
NP_766141
NP_766151
NP_766163
NP_766174
NP_766205
NP_766210
NP_766231
NP_766262
NP_766271
NP_766287
NP_766316
NP_766326
NP_766337
NP_766342
NP_766351
NP_766353
NP_766382
NP_766386
NP_766405
NP_766444
NP_766451
NP_766455
NP_766458
NP_766506
NP_766507
NP_766519
NP_766529
NP_766581
NP_766590
NP_766622
NP_775540
NP_775563
NP_775572
NP_775575
NP_775600
NP_775605
NP_776099
NP_776130
NP_776141
NP_776150
NP_776293
NP_778171
NP_780308
NP_780319
NP_780324
NP_780372
NP_780407
NP_780456
NP_780512
NP_780520
NP_780551
NP_780606
NP_780637
NP_780642
NP_780645
NP_780655
NP_780668
NP_780675
NP_780686
NP_780689
NP_780703
NP_780746
NP_780766
NP_780767
NP_780769
NP_783199
NP_783578
NP_783617
NP_783857
NP_795936
NP_795975
NP_796056
NP_796156
NP_796200
NP_796237
NP_796292
NP_796312
NP_796332
NP_796333
NP_796334
NP_796336
NP_808233
NP_808263
NP_808264
NP_808287
NP_808290
NP_808311
NP_808349
NP_808352
NP_808355
NP_808380
NP_808401
NP_808407
NP_808415
NP_808426
NP_808479
NP_808489
NP_808550
NP_808556
NP_808557
NP_808567
NP_835161
NP_835217
NP_839976
NP_839985
NP_839998
NP_840064
NP_848134
NP_848141
NP_848471
NP_848498
NP_848504
NP_848724
NP_848776
NP_848782
NP_848794
NP_848822
NP_848837
NP_848847
NP_848848
NP_848849
NP_848859
NP_848876
NP_848892
NP_848918
NP_849173
NP_849206
NP_849229
NP_849253
NP_851305
NP_851783
NP_851791
NP_851836
NP_851839
NP_851843
NP_852077
NP_852084
NP_857633
NP_862902
NP_892041
NP_898835
NP_898846
NP_898854
NP_898963
NP_898969
NP_898990
NP_898997
NP_899000
NP_899008
NP_899009
NP_899016
NP_899031
NP_899071
NP_899121
NP_899198
NP_899245
NP_918949
NP_918952
NP_919239
NP_919244
NP_919331
NP_922936
NP_932120
NP_932128
NP_932152
NP_932169
NP_937812
NP_937891
NP_938081
NP_940809
NP_940821
NP_941000
NP_941021
NP_941046
NP_941060
NP_942588
NP_942589
NP_945150
NP_945151
NP_945152
NP_945198
NP_950190
NP_950192
NP_951031
NP_955008
NP_955396
NP_955520
NP_957688
NP_958797
NP_958798
NP_963903
NP_963913
NP_996257
NP_997014
NP_997128
NP_997138
NP_997416
NP_997424
NP_997506
NP_997590
NP_997600
NP_997603
NP_998824
NP_998825
