# Supplementary material for: Unexpected complexity of the Reef-Building Coral Acropora millepora transcription factor network
Source: BMC Syst Biol. 2011 Apr 28;5:58. doi: 10.1186/1752-0509-5-58 (PMC3096595; doi:10.1186/1752-0509-5-58)
Supplement: Additional file 5 — Table S5. List of TFs in human defined by domains composition. [file 1752-0509-5-58-S5.XLS]

## Sheet: H.sapiens
Table S5. List of TFs in human defined by domains composition.
NP_000035
NP_000116
NP_000159
NP_000167
NP_000183
NP_000200
NP_000269
NP_000271
NP_000297
NP_000298
NP_000367
NP_000369
NP_000374
NP_000390
NP_000429
NP_000440
NP_000442
NP_000448
NP_000449
NP_000452
NP_000465
NP_000513
NP_000514
NP_000536
NP_000537
NP_000545
NP_000626
NP_000892
NP_000917
NP_000955
NP_000956
NP_001001411
NP_001001415
NP_001001661
NP_001001662
NP_001001668
NP_001001877
NP_001001890
NP_001001928
NP_001001933
NP_001002295
NP_001002836
NP_001002843
NP_001003698
NP_001003699
NP_001003845
NP_001004301
NP_001004304
NP_001004309
NP_001004311
NP_001004317
NP_001004328
NP_001004329
NP_001005291
NP_001005368
NP_001005850
NP_001005851
NP_001006657
NP_001007089
NP_001007095
NP_001007102
NP_001007249
NP_001007258
NP_001007554
NP_001008272
NP_001008401
NP_001008494
NP_001008541
NP_001008727
NP_001008801
NP_001009812
NP_001009813
NP_001009899
NP_001009960
NP_001009992
NP_001010851
NP_001010877
NP_001010879
NP_001010880
NP_001010926
NP_001011645
NP_001011657
NP_001011666
NP_001012320
NP_001012339
NP_001012415
NP_001012458
NP_001012677
NP_001012746
NP_001012747
NP_001012771
NP_001012999
NP_001013757
NP_001013768
NP_001014434
NP_001015051
NP_001017371
NP_001017396
NP_001017535
NP_001017926
NP_001018011
NP_001018068
NP_001018084
NP_001018085
NP_001018086
NP_001018087
NP_001018661
NP_001018855
NP_001018857
NP_001019265
NP_001019767
NP_001019769
NP_001019784
NP_001019801
NP_001019854
NP_001019980
NP_001020279
NP_001020774
NP_001025036
NP_001025058
NP_001025147
NP_001025443
NP_001025458
NP_001026794
NP_001026835
NP_001026850
NP_001026891
NP_001026974
NP_001027458
NP_001027544
NP_001027545
NP_001028253
NP_001028254
NP_001028679
NP_001028891
NP_001028895
NP_001032242
NP_001032824
NP_001032902
NP_001034449
NP_001034704
NP_001034743
NP_001034973
NP_001034975
NP_001034980
NP_001035005
NP_001035006
NP_001035007
NP_001035008
NP_001035047
NP_001035091
NP_001035275
NP_001035365
NP_001035366
NP_001035373
NP_001035514
NP_001035531
NP_001035743
NP_001035757
NP_001035798
NP_001035878
NP_001035880
NP_001035881
NP_001035893
NP_001035939
NP_001035941
NP_001036004
NP_001036068
NP_001036146
NP_001036147
NP_001037852
NP_001037853
NP_001070143
NP_001070146
NP_001070249
NP_001070663
NP_001070817
NP_001070937
NP_001070938
NP_001070939
NP_001070940
NP_001070941
NP_001070942
NP_001070944
NP_001070945
NP_001070946
NP_001070947
NP_001070948
NP_001070949
NP_001070950
NP_001070961
NP_001070962
NP_001071092
NP_001071121
NP_001072994
NP_001073007
NP_001073136
NP_001073143
NP_001073315
NP_001073375
NP_001073376
NP_001073860
NP_001073873
NP_001073877
NP_001073878
NP_001073879
NP_001073881
NP_001073882
NP_001073886
NP_001073908
NP_001073925
NP_001073927
NP_001073930
NP_001073939
NP_001073954
NP_001073957
NP_001073962
NP_001073977
NP_001073983
NP_001074010
NP_001074016
NP_001074290
NP_001074420
NP_001074421
NP_001074422
NP_001074423
NP_001074424
NP_001074425
NP_001075949
NP_001076799
NP_001076804
NP_001077057
NP_001077058
NP_001077090
NP_001077365
NP_001077425
NP_001077431
NP_001078837
NP_001078853
NP_001078940
NP_001078945
NP_001091639
NP_001091672
NP_001091872
NP_001091873
NP_001091884
NP_001091963
NP_001091964
NP_001091965
NP_001091966
NP_001092096
NP_001092097
NP_001092098
NP_001092099
NP_001092100
NP_001092101
NP_001092304
NP_001092739
NP_001092740
NP_001092749
NP_001092752
NP_001092753
NP_001092754
NP_001092873
NP_001092907
NP_001092908
NP_001093108
NP_001093109
NP_001093155
NP_001093166
NP_001094068
NP_001094069
NP_001094889
NP_001095142
NP_001095147
NP_001095890
NP_001095891
NP_001095924
NP_001096073
NP_001096121
NP_001096127
NP_001096637
NP_001098547
NP_001098548
NP_001099007
NP_001099009
NP_001099019
NP_001099020
NP_001099021
NP_001099022
NP_001099023
NP_001099024
NP_001099039
NP_001099044
NP_001103159
NP_001103279
NP_001103348
NP_001103349
NP_001104531
NP_001106175
NP_001106205
NP_001106997
NP_001107595
NP_001107648
NP_001107781
NP_001107849
NP_001108106
NP_001108107
NP_001108231
NP_001108452
NP_001116079
NP_001116212
NP_001116213
NP_001116214
NP_001116229
NP_001116242
NP_001116801
NP_001119584
NP_001119585
NP_001119586
NP_001119587
NP_001119588
NP_001119589
NP_001119806
NP_001120669
NP_001120687
NP_001120688
NP_001120834
NP_001120838
NP_001120844
NP_001120858
NP_001120859
NP_001120860
NP_001120861
NP_001120864
NP_001120936
NP_001121084
NP_001121186
NP_001121364
NP_001121600
NP_001121633
NP_001121648
NP_001121649
NP_001121695
NP_001122305
NP_001123202
NP_001123468
NP_001123503
NP_001123504
NP_001123531
NP_001123532
NP_001123574
NP_001123992
NP_001123995
NP_001124314
NP_001124317
NP_001124337
NP_001124398
NP_001124477
NP_001124482
NP_001127694
NP_001127757
NP_001127912
NP_001127913
NP_001127914
NP_001127934
NP_001128127
NP_001128128
NP_001128210
NP_001128250
NP_001128503
NP_001128519
NP_001128520
NP_001128521
NP_001128628
NP_001128650
NP_001128687
NP_001128688
NP_001128726
NP_001129036
NP_001129062
NP_001129198
NP_001129206
NP_001129224
NP_001129225
NP_001129248
NP_001129493
NP_001129494
NP_001129495
NP_001129508
NP_001129510
NP_001129588
NP_001129611
NP_001129625
NP_001129626
NP_001129627
NP_001129628
NP_001129649
NP_001129650
NP_001129651
NP_001129711
NP_001129743
NP_001129971
NP_001129973
NP_001129981
NP_001131073
NP_001131080
NP_001131146
NP_001135777
NP_001135934
NP_001135939
NP_001136049
NP_001136050
NP_001136197
NP_001137238
NP_001137239
NP_001137240
NP_001137241
NP_001137242
NP_001137243
NP_001137292
NP_001137295
NP_001137304
NP_001137411
NP_001137540
NP_001138296
NP_001138461
NP_001138550
NP_001138554
NP_001138555
NP_001138566
NP_001138610
NP_001138628
NP_001138629
NP_001138722
NP_001138747
NP_001138773
NP_001138784
NP_001138810
NP_001138815
NP_001138816
NP_001138817
NP_001138819
NP_001138825
NP_001138837
NP_001138870
NP_001138884
NP_001138897
NP_001138898
NP_001138906
NP_001138918
NP_001138919
NP_001138920
NP_001138931
NP_001139014
NP_001139015
NP_001139016
NP_001139119
NP_001139121
NP_001139122
NP_001139133
NP_001139134
NP_001139192
NP_001139257
NP_001139647
NP_001139656
NP_001139657
NP_001139658
NP_001139659
NP_001139661
NP_001139662
NP_001139763
NP_001139798
NP_001139799
NP_001140174
NP_001140178
NP_001152751
NP_001152765
NP_001152768
NP_001152996
NP_001153014
NP_001153332
NP_001153333
NP_001153517
NP_001153597
NP_001153736
NP_001153880
NP_001154897
NP_001154898
NP_001154899
NP_001154971
NP_001154972
NP_001154973
NP_001155044
NP_001155045
NP_001155046
NP_001155894
NP_001156619
NP_001156620
NP_001156621
NP_001156622
NP_001156623
NP_001156624
NP_001156863
NP_001156895
NP_001169
NP_001177
NP_001180
NP_001189
NP_001197
NP_001256
NP_001291
NP_001301
NP_001343
NP_001412
NP_001413
NP_001417
NP_001418
NP_001420
NP_001421
NP_001428
NP_001429
NP_001442
NP_001443
NP_001444
NP_001445
NP_001446
NP_001476
NP_001478
NP_001480
NP_001529
NP_001537
NP_001562
NP_001563
NP_001595
NP_001612
NP_001659
NP_001665
NP_001666
NP_001697
NP_001708
NP_001721
NP_001795
NP_001796
NP_001797
NP_001871
NP_001940
NP_001941
NP_001942
NP_001955
NP_001956
NP_001964
NP_001977
NP_001978
NP_001980
NP_002006
NP_002008
NP_002016
NP_002031
NP_002040
NP_002042
NP_002043
NP_002088
NP_002117
NP_002126
NP_002132
NP_002135
NP_002136
NP_002137
NP_002138
NP_002139
NP_002149
NP_002154
NP_002156
NP_002157
NP_002158
NP_002187
NP_002189
NP_002190
NP_002191
NP_002193
NP_002219
NP_002220
NP_002276
NP_002307
NP_002348
NP_002350
NP_002351
NP_002373
NP_002374
NP_002388
NP_002389
NP_002390
NP_002439
NP_002440
NP_002451
NP_002458
NP_002460
NP_002469
NP_002470
NP_002491
NP_002493
NP_002495
NP_002496
NP_002500
NP_002508
NP_002509
NP_002575
NP_002576
NP_002577
NP_002644
NP_002646
NP_002647
NP_002648
NP_002688
NP_002689
NP_002690
NP_002691
NP_002692
NP_002693
NP_002720
NP_002754
NP_002899
NP_002909
NP_002910
NP_002922
NP_002934
NP_002948
NP_002959
NP_002962
NP_003021
NP_003059
NP_003100
NP_003101
NP_003102
NP_003103
NP_003104
NP_003111
NP_003112
NP_003122
NP_003141
NP_003142
NP_003143
NP_003144
NP_003172
NP_003180
NP_003191
NP_003195
NP_003196
NP_003197
NP_003204
NP_003205
NP_003207
NP_003211
NP_003212
NP_003213
NP_003214
NP_003235
NP_003241
NP_003260
NP_003288
NP_003289
NP_003308
NP_003311
NP_003313
NP_003314
NP_003315
NP_003358
NP_003394
NP_003399
NP_003400
NP_003401
NP_003402
NP_003403
NP_003404
NP_003405
NP_003407
NP_003408
NP_003410
NP_003411
NP_003412
NP_003413
NP_003414
NP_003416
NP_003418
NP_003419
NP_003420
NP_003421
NP_003422
NP_003423
NP_003424
NP_003425
NP_003426
NP_003427
NP_003428
NP_003430
NP_003431
NP_003432
NP_003433
NP_003434
NP_003436
NP_003437
NP_003438
NP_003441
NP_003442
NP_003443
NP_003445
NP_003446
NP_003447
NP_003457
NP_003566
NP_003584
NP_003585
NP_003588
NP_003589
NP_003634
NP_003642
NP_003649
NP_003661
NP_003713
NP_003734
NP_003783
NP_003856
NP_003880
NP_003914
NP_003915
NP_003978
NP_003979
NP_003980
NP_003981
NP_003989
NP_004020
NP_004022
NP_004074
NP_004082
NP_004088
NP_004089
NP_004109
NP_004124
NP_004167
NP_004178
NP_004179
NP_004211
NP_004226
NP_004280
NP_004307
NP_004341
NP_004370
NP_004371
NP_004372
NP_004378
NP_004396
NP_004415
NP_004421
NP_004424
NP_004440
NP_004442
NP_004443
NP_004445
NP_004450
NP_004452
NP_004464
NP_004465
NP_004487
NP_004488
NP_004489
NP_004493
NP_004494
NP_004497
NP_004500
NP_004501
NP_004505
NP_004518
NP_004526
NP_004545
NP_004546
NP_004550
NP_004552
NP_004562
NP_004566
NP_004590
NP_004599
NP_004600
NP_004609
NP_004644
NP_004662
NP_004680
NP_004720
NP_004730
NP_004743
NP_004780
NP_004812
NP_004843
NP_004889
NP_004895
NP_004947
NP_004950
NP_004964
NP_005020
NP_005027
NP_005028
NP_005047
NP_005051
NP_005059
NP_005060
NP_005071
NP_005089
NP_005113
NP_005114
NP_005117
NP_005137
NP_005140
NP_005160
NP_005161
NP_005162
NP_005163
NP_005184
NP_005185
NP_005186
NP_005188
NP_005211
NP_005212
NP_005213
NP_005216
NP_005220
NP_005221
NP_005225
NP_005230
NP_005231
NP_005232
NP_005240
NP_005241
NP_005242
NP_005243
NP_005244
NP_005248
NP_005254
NP_005260
NP_005261
NP_005306
NP_005332
NP_005345
NP_005351
NP_005367
NP_005369
NP_005375
NP_005398
NP_005404
NP_005410
NP_005412
NP_005418
NP_005429
NP_005433
NP_005444
NP_005452
NP_005506
NP_005510
NP_005512
NP_005513
NP_005514
NP_005515
NP_005517
NP_005559
NP_005574
NP_005578
NP_005584
NP_005589
NP_005590
NP_005595
NP_005603
NP_005640
NP_005644
NP_005645
NP_005646
NP_005665
NP_005684
NP_005732
NP_005764
NP_005777
NP_005797
NP_005806
NP_005844
NP_005910
NP_005911
NP_005915
NP_005926
NP_005929
NP_005946
NP_005973
NP_005976
NP_005983
NP_005985
NP_005986
NP_005987
NP_005988
NP_005997
NP_005998
NP_006051
NP_006075
NP_006090
NP_006138
NP_006151
NP_006152
NP_006153
NP_006154
NP_006155
NP_006158
NP_006159
NP_006168
NP_006177
NP_006183
NP_006184
NP_006185
NP_006186
NP_006201
NP_006227
NP_006228
NP_006229
NP_006252
NP_006259
NP_006277
NP_006281
NP_006289
NP_006290
NP_006291
NP_006343
NP_006352
NP_006359
NP_006390
NP_006445
NP_006483
NP_006485
NP_006488
NP_006500
NP_006512
NP_006515
NP_006517
NP_006525
NP_006548
NP_006553
NP_006554
NP_006556
NP_006573
NP_006584
NP_006590
NP_006593
NP_006609
NP_006617
NP_006621
NP_006622
NP_006626
NP_006709
NP_006723
NP_006725
NP_006726
NP_006768
NP_006847
NP_006874
NP_006875
NP_008816
NP_008827
NP_008828
NP_008829
NP_008833
NP_008845
NP_008848
NP_008886
NP_008887
NP_008889
NP_008890
NP_008892
NP_008893
NP_008894
NP_008896
NP_008900
NP_008904
NP_008905
NP_008908
NP_008912
NP_008913
NP_008922
NP_008998
NP_009042
NP_009052
NP_009053
NP_009060
NP_009061
NP_009062
NP_009066
NP_009067
NP_009068
NP_009069
NP_009070
NP_009076
NP_009077
NP_009078
NP_009080
NP_009083
NP_009084
NP_009087
NP_009088
NP_009089
NP_009093
NP_009143
NP_009153
NP_009168
NP_009180
NP_009181
NP_009183
NP_009196
NP_009225
NP_009228
NP_009229
NP_009230
NP_009231
NP_009330
NP_031371
NP_031374
NP_031400
NP_033664
NP_036200
NP_036206
NP_036214
NP_036234
NP_036285
NP_036314
NP_036315
NP_036316
NP_036318
NP_036320
NP_036363
NP_036384
NP_036388
NP_036390
NP_036391
NP_036455
NP_036472
NP_036477
NP_036516
NP_036523
NP_036538
NP_036553
NP_036580
NP_036608
NP_036613
NP_036614
NP_037381
NP_037382
NP_037388
NP_037483
NP_037491
NP_037493
NP_037494
NP_037512
NP_037530
NP_037532
NP_038463
NP_038476
NP_038477
NP_038478
NP_039236
NP_039245
NP_039246
NP_039247
NP_054698
NP_054726
NP_054728
NP_054798
NP_054825
NP_054831
NP_054874
NP_055024
NP_055027
NP_055028
NP_055064
NP_055131
NP_055138
NP_055162
NP_055167
NP_055175
NP_055183
NP_055189
NP_055198
NP_055230
NP_055238
NP_055275
NP_055283
NP_055295
NP_055296
NP_055306
NP_055319
NP_055332
NP_055333
NP_055334
NP_055368
NP_055377
NP_055384
NP_055386
NP_055409
NP_055435
NP_055436
NP_055445
NP_055458
NP_055465
NP_055497
NP_055514
NP_055532
NP_055546
NP_055604
NP_055610
NP_055612
NP_055618
NP_055645
NP_055653
NP_055677
NP_055685
NP_055687
NP_055712
NP_055713
NP_055725
NP_055745
NP_055749
NP_055753
NP_055758
NP_055762
NP_055765
NP_055766
NP_055836
NP_055850
NP_055884
NP_055909
NP_055914
NP_055915
NP_055926
NP_056030
NP_056080
NP_056082
NP_056154
NP_056178
NP_056209
NP_056243
NP_056276
NP_056332
NP_056457
NP_056470
NP_056509
NP_056936
NP_056950
NP_056953
NP_056956
NP_056981
NP_056982
NP_056995
NP_057066
NP_057079
NP_057173
NP_057219
NP_057236
NP_057237
NP_057250
NP_057254
NP_057286
NP_057304
NP_057344
NP_057348
NP_057349
NP_057354
NP_057355
NP_057368
NP_057391
NP_057408
NP_057409
NP_057415
NP_057430
NP_057442
NP_057507
NP_057520
NP_057605
NP_057615
NP_057619
NP_057620
NP_057653
NP_057727
NP_057953
NP_058628
NP_058650
NP_059105
NP_059106
NP_059116
NP_059991
NP_060000
NP_060107
NP_060122
NP_060126
NP_060130
NP_060131
NP_060227
NP_060280
NP_060296
NP_060301
NP_060335
NP_060349
NP_060378
NP_060478
NP_060484
NP_060553
NP_060572
NP_060651
NP_060667
NP_060718
NP_060730
NP_060763
NP_060770
NP_060807
NP_060825
NP_060886
NP_060913
NP_060958
NP_061025
NP_061115
NP_061121
NP_061127
NP_061130
NP_061134
NP_061140
NP_061169
NP_061815
NP_061824
NP_061825
NP_061826
NP_061879
NP_061962
NP_061975
NP_061983
NP_062458
NP_062537
NP_064446
NP_064447
NP_064448
NP_064507
NP_064545
NP_064568
NP_064611
NP_064612
NP_064613
NP_064630
NP_064706
NP_065071
NP_065169
NP_065697
NP_065703
NP_065704
NP_065708
NP_065750
NP_065764
NP_065765
NP_065778
NP_065782
NP_065795
NP_065832
NP_065838
NP_065858
NP_065864
NP_065879
NP_065883
NP_065885
NP_065906
NP_065907
NP_065912
NP_065914
NP_065931
NP_065950
NP_065968
NP_065975
NP_065984
NP_066002
NP_066279
NP_066285
NP_066288
NP_066300
NP_066305
NP_066358
NP_066363
NP_066383
NP_066385
NP_066405
NP_066574
NP_066575
NP_066966
NP_066971
NP_066986
NP_066990
NP_066993
NP_067003
NP_067011
NP_067014
NP_067015
NP_067016
NP_067039
NP_067043
NP_067047
NP_067063
NP_067064
NP_067092
NP_067545
NP_067632
NP_067645
NP_067678
NP_068351
NP_068370
NP_068374
NP_068556
NP_068567
NP_068581
NP_068585
NP_068735
NP_068745
NP_068770
NP_068772
NP_068777
NP_068780
NP_068799
NP_068808
NP_068810
NP_068811
NP_068834
NP_068838
NP_071285
NP_071345
NP_071371
NP_071378
NP_071397
NP_071398
NP_071406
NP_071443
NP_071758
NP_071910
NP_071911
NP_071918
NP_071927
NP_073149
NP_073565
NP_073589
NP_073752
NP_075044
NP_075049
NP_075555
NP_075558
NP_075562
NP_076415
NP_076418
NP_076919
NP_076920
NP_076921
NP_076922
NP_076924
NP_077011
NP_077279
NP_077301
NP_077303
NP_077311
NP_077312
NP_077313
NP_077317
NP_077742
NP_077743
NP_077808
NP_077819
NP_078777
NP_078779
NP_078780
NP_078784
NP_078843
NP_078896
NP_078915
NP_078947
NP_078950
NP_078967
NP_078982
NP_078997
NP_079009
NP_079017
NP_079038
NP_079060
NP_079080
NP_079109
NP_079112
NP_079116
NP_079141
NP_079191
NP_079212
NP_079243
NP_079303
NP_079316
NP_079388
NP_079465
NP_079500
NP_079507
NP_079521
NP_085057
NP_085116
NP_085137
NP_109377
NP_110378
NP_110389
NP_110451
NP_112157
NP_112161
NP_112234
NP_112495
NP_112590
NP_112599
NP_113637
NP_113674
NP_114124
NP_114150
NP_114439
NP_114440
NP_114441
NP_115479
NP_115485
NP_115486
NP_115529
NP_115540
NP_115743
NP_115746
NP_115799
NP_115805
NP_115809
NP_115810
NP_115812
NP_115816
NP_115817
NP_115829
NP_115884
NP_115886
NP_115887
NP_115919
NP_115964
NP_115969
NP_115973
NP_115983
NP_115996
NP_116027
NP_116032
NP_116068
NP_116071
NP_116078
NP_116100
NP_116141
NP_116142
NP_116177
NP_116181
NP_116194
NP_116208
NP_116214
NP_116216
NP_116217
NP_116225
NP_116227
NP_116313
NP_116569
NP_116570
NP_116571
NP_116572
NP_148934
NP_149056
NP_149099
NP_149104
NP_149120
NP_149123
NP_149350
NP_149416
NP_149418
NP_149973
NP_149981
NP_149987
NP_149990
NP_150285
NP_150366
NP_150376
NP_150630
NP_201591
NP_203129
NP_219363
NP_258429
NP_277037
NP_443084
NP_443086
NP_443092
NP_443114
NP_443727
NP_444251
NP_444270
NP_476527
NP_478137
NP_536349
NP_536721
NP_542173
NP_542185
NP_542377
NP_542378
NP_542448
NP_542449
NP_569736
NP_570968
NP_573574
NP_588615
NP_597701
NP_597715
NP_597717
NP_597721
NP_597723
NP_597730
NP_597731
NP_597733
NP_598009
NP_599023
NP_599024
NP_602309
NP_604391
NP_612138
NP_612143
NP_612203
NP_612356
NP_612376
NP_612383
NP_612411
NP_612456
NP_612465
NP_612474
NP_612475
NP_612482
NP_612503
NP_612808
NP_619638
NP_619725
NP_619726
NP_619728
NP_620138
NP_620410
NP_620450
NP_620689
NP_631957
NP_631958
NP_631960
NP_644671
NP_644805
NP_644811
NP_653167
NP_653232
NP_653281
NP_653285
NP_653291
NP_653294
NP_653295
NP_658982
NP_659413
NP_659448
NP_659481
NP_659570
NP_660087
NP_660090
NP_660092
NP_660149
NP_660161
NP_660276
NP_660281
NP_660303
NP_660314
NP_660319
NP_660328
NP_660330
NP_660331
NP_660334
NP_660338
NP_660355
NP_663632
NP_665699
NP_665804
NP_665805
NP_665916
NP_666016
NP_666019
NP_667344
NP_667345
NP_671723
NP_671725
NP_671726
NP_671756
NP_671766
NP_683696
NP_683697
NP_689475
NP_689492
NP_689496
NP_689500
NP_689502
NP_689533
NP_689536
NP_689567
NP_689568
NP_689569
NP_689570
NP_689586
NP_689593
NP_689624
NP_689625
NP_689627
NP_689650
NP_689668
NP_689670
NP_689671
NP_689688
NP_689689
NP_689690
NP_689691
NP_689697
NP_689706
NP_689770
NP_689790
NP_689797
NP_689813
NP_689814
NP_689816
NP_689817
NP_689818
NP_689819
NP_689838
NP_689839
NP_689842
NP_689865
NP_689868
NP_689890
NP_689908
NP_689948
NP_689949
NP_689952
NP_690004
NP_690599
NP_690862
NP_690873
NP_694540
NP_694563
NP_694573
NP_694579
NP_694880
NP_694939
NP_694951
NP_694989
NP_694995
NP_699189
NP_699194
NP_700359
NP_700475
NP_700476
NP_703149
NP_705836
NP_705895
NP_705896
NP_705897
NP_710141
NP_710155
NP_710160
NP_710162
NP_714926
NP_714927
NP_722520
NP_733752
NP_733775
NP_733776
NP_733787
NP_741996
NP_757379
NP_758438
NP_758840
NP_758961
NP_765975
NP_765976
NP_765977
NP_765978
NP_775114
NP_775180
NP_775182
NP_775186
NP_775188
NP_775290
NP_775291
NP_775292
NP_775298
NP_775299
NP_775300
NP_775301
NP_775302
NP_775303
NP_775321
NP_775735
NP_775755
NP_775756
NP_775801
NP_775802
NP_775810
NP_775814
NP_775819
NP_775831
NP_775845
NP_775847
NP_775902
NP_775903
NP_775927
NP_775929
NP_775951
NP_776192
NP_776193
NP_776248
NP_776272
NP_777480
NP_777560
NP_777605
NP_786923
NP_786951
NP_787068
NP_787071
NP_787084
NP_787106
NP_787110
NP_789784
NP_796372
NP_796373
NP_796374
NP_803184
NP_803238
NP_813977
NP_835221
NP_835258
NP_835455
NP_840101
NP_848513
NP_848552
NP_848618
NP_848639
NP_848643
NP_848644
NP_848653
NP_849157
NP_849164
NP_851998
NP_852107
NP_852122
NP_852123
NP_852124
NP_852259
NP_852466
NP_853530
NP_859072
NP_861421
NP_861451
NP_862825
NP_862827
NP_862828
NP_862829
NP_870987
NP_870992
NP_872296
NP_872321
NP_872337
NP_872378
NP_872400
NP_872415
NP_872439
NP_872589
NP_874359
NP_874390
NP_874391
NP_874392
NP_874394
NP_877432
NP_877570
NP_877571
NP_877572
NP_877573
NP_877962
NP_878270
NP_878273
NP_878314
NP_878901
NP_878902
NP_878911
NP_898830
NP_898831
NP_898883
NP_899051
NP_899052
NP_899053
NP_899055
NP_899061
NP_919047
NP_919259
NP_919290
NP_919301
NP_919306
NP_932094
NP_932172
NP_932175
NP_932353
NP_932354
NP_932355
NP_937761
NP_937802
NP_937816
NP_937817
NP_937821
NP_937825
NP_937847
NP_937848
NP_937987
NP_938195
NP_938206
NP_940859
NP_940860
NP_940882
NP_940886
NP_940896
NP_940928
NP_940937
NP_940944
NP_942596
NP_945194
NP_945319
NP_945322
NP_945356
NP_954577
NP_954582
NP_954583
NP_954586
NP_954629
NP_954714
NP_954871
NP_955366
NP_955457
NP_955459
NP_955469
NP_955470
NP_955471
NP_955473
NP_955522
NP_955523
NP_958357
NP_958849
NP_958851
NP_963853
NP_963883
NP_973728
NP_973731
NP_973732
NP_975011
NP_976034
NP_976308
NP_976328
NP_982260
NP_982288
NP_991331
NP_995582
NP_996317
NP_996318
NP_996749
NP_996777
NP_996806
NP_996888
NP_996919
NP_996920
NP_996921
NP_996998
NP_997054
NP_997188
NP_997216
NP_997219
NP_997278
NP_997287
NP_997309
NP_998759
NP_998761
NP_998763
NP_998770
NP_998827
