# Supplementary material for: Unexpected complexity of the Reef-Building Coral Acropora millepora transcription factor network
Source: BMC Syst Biol. 2011 Apr 28;5:58. doi: 10.1186/1752-0509-5-58 (PMC3096595; doi:10.1186/1752-0509-5-58)
Supplement: Additional file 7 — Table S7. TF-TF interactions in coral. [file 1752-0509-5-58-S7.XLS]

## Sheet: A.millepora_PPI
Table S7. TF-TF interactions in coral.
*IDs are as in http://www.bio.utexas.edu/research/matz_lab/matzlab/Data.html
SeqIndex10929_4	SeqIndex10929_4
SeqIndex10929_4	SeqIndex12736_2
SeqIndex10929_4	SeqIndex3275_3
SeqIndex10929_4	SeqIndex4575_3
SeqIndex11095_5	SeqIndex4575_3
SeqIndex11148_3	SeqIndex11148_3
SeqIndex11148_3	SeqIndex5346_4
SeqIndex11732_5	SeqIndex15615_4
SeqIndex12361_3	SeqIndex14759_6
SeqIndex12361_3	SeqIndex15598_2
SeqIndex12735_1	SeqIndex12735_1
SeqIndex12735_1	SeqIndex2466_2
SeqIndex12736_2	SeqIndex13697_2
SeqIndex12736_2	SeqIndex3383_2
SeqIndex12736_2	SeqIndex5286_1
SeqIndex12736_2	SeqIndex5857_1
SeqIndex12746_4	SeqIndex12746_4
SeqIndex12770_2	SeqIndex12770_2
SeqIndex12770_2	SeqIndex13497_2
SeqIndex12846_5	SeqIndex12846_5
SeqIndex12846_5	SeqIndex2091_5
SeqIndex12846_5	SeqIndex9595_3
SeqIndex12982_2	SeqIndex12982_2
SeqIndex13497_2	SeqIndex2091_5
SeqIndex13609_5	SeqIndex13609_5
SeqIndex13609_5	SeqIndex3419_3
SeqIndex13697_2	SeqIndex13697_2
SeqIndex13697_2	SeqIndex5286_1
SeqIndex13697_2	SeqIndex5857_1
SeqIndex1432_4	SeqIndex2091_5
SeqIndex14412_3	SeqIndex3472_1
SeqIndex15024_3	SeqIndex15615_4
SeqIndex15458_2	SeqIndex15458_2
SeqIndex15458_2	SeqIndex2091_5
SeqIndex15458_2	SeqIndex2887_3
SeqIndex15458_2	SeqIndex3472_1
SeqIndex15458_2	SeqIndex4526_4
SeqIndex15458_2	SeqIndex4575_3
SeqIndex15458_2	SeqIndex5149_6
SeqIndex15458_2	SeqIndex5888_3
SeqIndex15568_3	SeqIndex5857_1
SeqIndex15598_2	SeqIndex15598_2
SeqIndex15598_2	SeqIndex15615_4
SeqIndex15598_2	SeqIndex4505_5
SeqIndex15615_4	SeqIndex15615_4
SeqIndex15615_4	SeqIndex5346_4
SeqIndex15615_4	SeqIndex6281_5
SeqIndex15996_2	SeqIndex15996_2
SeqIndex15996_2	SeqIndex4526_4
SeqIndex15996_2	SeqIndex5888_3
SeqIndex15996_2	SeqIndex7574_2
SeqIndex15996_2	SeqIndex8913_4
SeqIndex15996_2	SeqIndex9595_3
SeqIndex1614_3	SeqIndex1614_3
SeqIndex1614_3	SeqIndex3812_1
SeqIndex1614_3	SeqIndex3813_2
SeqIndex1614_3	SeqIndex4010_1
SeqIndex1695_2	SeqIndex2887_3
SeqIndex1695_2	SeqIndex4575_3
SeqIndex1695_2	SeqIndex5346_4
SeqIndex2019_2	SeqIndex2091_5
SeqIndex2019_2	SeqIndex3952_2
SeqIndex2019_2	SeqIndex5149_6
SeqIndex2091_5	SeqIndex2091_5
SeqIndex2091_5	SeqIndex3339_2
SeqIndex2091_5	SeqIndex3856_3
SeqIndex2091_5	SeqIndex4505_5
SeqIndex2091_5	SeqIndex4526_4
SeqIndex2091_5	SeqIndex5625_1
SeqIndex2091_5	SeqIndex6253_4
SeqIndex2091_5	SeqIndex9595_3
SeqIndex2466_2	SeqIndex3856_3
SeqIndex2466_2	SeqIndex3952_2
SeqIndex2466_2	SeqIndex5149_6
SeqIndex2875_4	SeqIndex2875_4
SeqIndex2875_4	SeqIndex4575_3
SeqIndex2875_4	SeqIndex4642_2
SeqIndex2875_4	SeqIndex5337_1
SeqIndex2875_4	SeqIndex5346_4
SeqIndex2887_3	SeqIndex2887_3
SeqIndex2887_3	SeqIndex3383_2
SeqIndex2887_3	SeqIndex3472_1
SeqIndex2887_3	SeqIndex4575_3
SeqIndex3166_1	SeqIndex3166_1
SeqIndex3275_3	SeqIndex3275_3
SeqIndex3275_3	SeqIndex3339_2
SeqIndex3275_3	SeqIndex4526_4
SeqIndex3339_2	SeqIndex3339_2
SeqIndex3339_2	SeqIndex3644_2
SeqIndex3383_2	SeqIndex5346_4
SeqIndex3419_3	SeqIndex3419_3
SeqIndex3419_3	SeqIndex4575_3
SeqIndex3472_1	SeqIndex3472_1
SeqIndex3472_1	SeqIndex5888_3
SeqIndex3812_1	SeqIndex3812_1
SeqIndex3812_1	SeqIndex3813_2
SeqIndex3812_1	SeqIndex4010_1
SeqIndex3813_2	SeqIndex3813_2
SeqIndex3813_2	SeqIndex4010_1
SeqIndex3856_3	SeqIndex4554_3
SeqIndex3856_3	SeqIndex4995_4
SeqIndex3915_5	SeqIndex3915_5
SeqIndex3952_2	SeqIndex3952_2
SeqIndex3952_2	SeqIndex5149_6
SeqIndex3952_2	SeqIndex5625_1
SeqIndex4260_2	SeqIndex5625_1
SeqIndex4260_2	SeqIndex8304_1
SeqIndex4575_3	SeqIndex4575_3
SeqIndex4575_3	SeqIndex4897_3
SeqIndex4575_3	SeqIndex5346_4
SeqIndex4575_3	SeqIndex5625_1
SeqIndex4642_2	SeqIndex8027_3
SeqIndex4681_2	SeqIndex4681_2
SeqIndex4682_2	SeqIndex4682_2
SeqIndex4950_3	SeqIndex9595_3
SeqIndex4995_4	SeqIndex5516_3
SeqIndex5149_6	SeqIndex5625_1
SeqIndex5149_6	SeqIndex9595_3
SeqIndex5286_1	SeqIndex5286_1
SeqIndex5286_1	SeqIndex5857_1
SeqIndex5337_1	SeqIndex5337_1
SeqIndex5337_1	SeqIndex8304_1
SeqIndex5346_4	SeqIndex5346_4
SeqIndex5420_2	SeqIndex8304_1
SeqIndex5516_3	SeqIndex5516_3
SeqIndex5625_1	SeqIndex5625_1
SeqIndex5857_1	SeqIndex5857_1
SeqIndex5888_3	SeqIndex5888_3
SeqIndex6183_4	SeqIndex6183_4
SeqIndex6253_4	SeqIndex6253_4
SeqIndex7574_2	SeqIndex7574_2
SeqIndex8304_1	SeqIndex8304_1
SeqIndex9214_5	SeqIndex9214_5
SeqIndex9830_5	SeqIndex9830_5
