# Supplementary material for: Unexpected complexity of the Reef-Building Coral Acropora millepora transcription factor network
Source: BMC Syst Biol. 2011 Apr 28;5:58. doi: 10.1186/1752-0509-5-58 (PMC3096595; doi:10.1186/1752-0509-5-58)
Supplement: Additional file 8 — Table S8. TF-TF interactions in fruitfly. [file 1752-0509-5-58-S8.XLS]

## Sheet: D.melanogaster_PPI
Table S8. TF-TF interactions in fruitfly.
*Numbers are NCBI gene IDs.
2768661	34413
2768677	2768677
2768677	35132
2768677	35927
2768677	36461
2768677	37889
2768677	39091
2768677	39301
2768677	39377
2768677	40398
2768677	40549
2768677	40693
2768677	41423
2768677	42162
2768677	42882
2768677	43819
2768677	43856
2768677	44544
2768719	41087
2768719	43856
30981	30981
30981	30982
30981	30983
30981	34413
30981	35404
30981	36032
30981	38091
30981	43151
30981	43152
30981	43156
30981	43160
30981	43856
30982	30982
30982	30983
30982	34413
30982	35404
30982	36032
30982	38091
30982	43151
30982	43152
30982	43156
30982	43160
30982	43856
30983	30983
30983	34413
30983	35404
30983	36032
30983	43856
30985	43151
30985	43152
30985	43156
30985	43160
31003	31379
31003	37890
31003	44849
31165	31165
31165	34669
31165	34673
31165	35045
31165	35332
31165	35540
31165	36702
31165	37890
31165	38872
31165	39842
31165	40833
31165	41087
31165	41491
31165	42799
31165	42882
31165	43856
31379	31379
31379	37889
31384	31384
31384	35227
31384	39091
31384	43856
31397	34413
31397	40962
31397	41087
31397	42882
31397	43856
31523	37336
31523	40879
31660	41491
31678	31678
31678	34413
31807	31807
31807	36702
31807	37788
31807	3885647
31807	42544
31807	43383
31807	43856
31813	35147
31912	31912
31913	35764
32536	32536
32536	34669
32536	34673
32536	36032
32536	37890
32536	40095
32567	32567
32567	40817
32567	40832
32567	40833
32567	41273
32567	42034
32567	42037
32567	42541
32567	42542
32567	42544
32567	43833
32567	47763
32817	32817
32817	36057
32817	37889
32817	37890
32817	39842
32817	41266
32817	42799
32817	43236
32817	43767
32817	43819
32817	43856
33051	43856
33059	36057
33059	37889
33059	42757
33059	43825
33059	43856
33208	33208
33208	36240
33208	37889
33208	40826
33208	41697
33208	43010
33208	43856
33208	44849
33208	45396
33225	40962
33225	43856
33225	44849
33343	33343
33343	44505
33392	33392
33392	38700
3355151	35045
3355151	37788
3355151	42037
3355151	43825
3355151	43856
3355151	44544
3355151	44849
33581	35927
33581	40594
33608	33837
33608	38995
33608	41709
33769	42544
33770	39301
33770	41423
33837	40990
33957	43928
34379	34379
34379	34413
34379	35764
34379	42799
34379	43856
34379	44849
34379	47894
34413	34413
34413	37659
34413	37890
34413	38091
34413	39405
34413	40817
34413	41105
34413	41273
34413	41411
34413	41961
34413	42799
34413	43151
34413	43152
34413	43158
34413	43160
34413	43856
34413	45339
34483	42392
34483	42393
34560	34560
34560	34592
34560	37659
34560	41087
34560	41396
34560	42142
34560	42143
34560	42882
34560	59239
34569	40832
34592	34592
34592	35540
34592	42544
34622	41266
34629	34629
34629	42547
34629	42664
34669	34669
34669	34673
34669	35045
34669	36240
34669	37889
34669	39091
34669	40832
34669	42037
34669	42428
34669	42541
34669	42542
34669	42544
34669	42882
34669	43856
34673	34673
34673	35045
34673	36240
34673	37889
34673	39091
34673	40832
34673	42037
34673	42428
34673	42541
34673	42542
34673	42544
34673	42882
34673	43856
34908	40833
35045	35045
35045	35927
35045	36057
35045	37889
35045	37890
35045	41087
35045	41961
35045	42162
35045	42428
35045	42544
35045	42882
35045	43856
35110	36032
35132	42882
35132	43856
35135	43856
35147	35147
35147	35184
35147	39406
35147	41491
35227	35227
35227	36057
35227	37336
35227	42757
35227	43856
35332	35332
35332	36073
35332	37336
35332	43856
35341	35341
35341	37973
35341	42536
35341	43833
35341	43856
35402	43293
35480	35480
35480	37890
35480	43819
35480	47894
35540	35540
35540	39842
35662	35662
35764	35764
35764	38995
35764	41084
35764	42799
35770	35770
35927	35927
35927	36057
35927	37889
35927	3885647
35927	40045
35927	41491
35927	42882
35927	43795
35927	43856
35927	44849
36032	36032
36032	41105
36032	42799
36032	42882
36032	43856
36032	44849
36057	36057
36057	36239
36057	37978
36057	38700
36057	39091
36057	39842
36057	40045
36057	40962
36057	42037
36057	42162
36057	42428
36057	42495
36057	42541
36057	42542
36057	42757
36057	42799
36057	42882
36057	43856
36064	36064
36064	43327
36073	36073
36073	42799
36073	43856
36073	44849
36073	45588
36171	41266
36239	43383
36239	43833
36240	36702
36240	40833
36240	41273
36240	42541
36240	42542
36461	42544
36461	42550
36702	39301
36702	40345
36702	41423
37038	37038
37068	37068
37068	37889
37068	43856
37336	37336
37336	37668
37336	43833
37336	43856
37668	37890
37788	41273
37788	42544
37788	44544
37788	44849
37889	37889
37889	37890
37889	37978
37889	39243
37889	41087
37889	41709
37889	42162
37889	42413
37889	42428
37889	42882
37889	43856
37890	37890
37890	39091
37890	41105
37890	42799
37890	43856
37890	44849
37973	42664
37973	43383
37978	37978
37978	39243
37978	39842
37978	43819
38700	38700
38700	40549
38700	42757
38752	38752
38752	43856
38817	39377
3885647	3885647
3885647	40879
3885647	43833
3885647	43856
38872	39301
38872	40162
38872	41423
38872	43856
38912	38912
38912	45588
38963	40834
39091	40045
39091	42882
39243	39243
39243	45588
39301	39301
39301	40833
39301	41393
39301	41396
39301	41423
39301	42142
39301	42143
39301	42391
39301	42392
39301	42393
39301	43819
39301	44786
39301	59239
39349	40045
39377	39377
39377	40398
39842	40045
40045	41134
40045	41363
40045	42882
40045	43664
40045	44849
40095	40095
40162	45588
40164	40164
40345	40345
40398	40398
40398	43856
40549	43825
40549	43856
40605	40605
40605	43767
40817	40817
40817	41273
40817	43833
40817	43856
40826	43856
40832	41273
40833	41273
40833	41423
40833	43856
40834	42547
40879	44811
40962	42757
40975	43152
40975	43156
40975	43160
40990	42547
40990	42664
41084	41084
41084	41612
41084	43856
41087	41087
41087	42428
41087	42757
41105	41105
41105	42882
41134	43856
41266	41266
41273	41697
41273	42034
41273	42037
41273	42541
41273	42542
41273	42544
41273	43833
41273	45396
41273	47763
41363	43856
41363	44544
41393	41393
41393	41396
41393	41423
41393	42142
41393	42143
41393	42391
41393	42392
41393	42393
41393	59239
41396	41396
41396	41423
41396	42142
41396	42143
41396	42391
41396	42392
41396	42393
41396	59239
41411	41411
41411	42799
41423	41423
41423	42142
41423	42143
41423	42391
41423	42392
41423	42393
41423	43819
41423	44786
41423	59239
41491	42799
41491	42882
41491	43856
41491	44544
41709	43856
41709	44544
41961	41961
41961	42799
41961	43767
41961	43856
42037	43833
42142	42142
42142	42143
42142	42391
42142	42392
42142	42393
42142	59239
42143	42143
42143	42391
42143	42392
42143	42393
42143	59239
42162	42882
42162	43664
42162	43856
42391	42391
42391	42392
42391	42393
42391	59239
42392	42392
42392	42393
42392	42536
42392	59239
42393	42393
42393	42536
42393	59239
42413	42541
42413	42542
42428	42428
42428	42757
42428	43856
42536	42544
42536	44849
42541	42541
42541	42542
42541	43856
42542	42542
42542	43856
42544	42544
42544	42882
42544	44544
42550	43856
42717	42882
42757	42757
42757	42882
42757	43825
42757	43856
42799	42799
42799	42882
42799	43856
42882	42882
42882	43236
42882	43819
42882	43856
43150	43150
43150	43151
43150	43152
43150	43156
43150	43158
43150	43160
43151	43151
43151	43152
43151	43156
43151	43158
43151	43160
43152	43152
43152	43156
43152	43158
43152	43160
43156	43156
43156	43158
43158	43158
43158	43160
43236	43856
43327	43327
43650	43856
43656	44027
43664	43664
43767	43856
4379817	43856
43819	43856
43825	43825
43825	43856
43833	43856
43856	43856
43856	44540
43856	44544
43856	44849
43856	45588
43856	47894
44226	44226
44505	44505
44544	44544
44544	45588
45588	45588
47894	47894
59239	59239
