# Supplementary material for: Unexpected complexity of the Reef-Building Coral Acropora millepora transcription factor network
Source: BMC Syst Biol. 2011 Apr 28;5:58. doi: 10.1186/1752-0509-5-58 (PMC3096595; doi:10.1186/1752-0509-5-58)
Supplement: Additional file 9 — Table S9. TF-TF interactions in sea urchin. [file 1752-0509-5-58-S9.XLS]

## Sheet: S.pupuratus_PPI
Table S9. TF-TF interactions in sea urchin.
*Numbers are NCBI gene IDs.
373197	373197
373197	576939
373197	577224
373197	578414
373197	579018
373197	581618
373197	588294
373197	591326
373197	591662
373197	592160
373306	373306
373306	373316
373306	373468
373306	373533
373306	397069
373306	576197
373306	576433
373306	577224
373306	579838
373306	583610
373306	588294
373316	574567
373316	588294
373356	577224
373356	588358
373356	591795
373356	757216
373356	761676
373374	578336
373385	575231
373385	577118
373385	577224
373385	585260
373385	587667
373385	756859
373385	759416
373398	373398
373398	574894
373398	579264
373400	373400
373400	373521
373400	575196
373400	576329
373400	577224
373400	577702
373400	577766
373400	578584
373400	580069
373462	548625
373462	576433
373462	580181
373462	588294
373462	591795
373462	757216
373462	761676
373467	373467
373467	373468
373467	548625
373467	574563
373467	576197
373467	576339
373467	576656
373467	577224
373467	577423
373467	577856
373467	578583
373468	577224
373468	579838
373468	583610
373468	588294
373486	373486
373486	577224
373486	577702
373486	578583
373486	579838
373486	581618
373486	592160
373506	408052
373506	574567
373506	574894
373506	575231
373506	576228
373506	576939
373506	577224
373506	577702
373506	579267
373506	583610
373521	373521
373521	408052
373521	574563
373521	577224
373521	577423
373521	577702
373521	577924
373521	578584
373521	580069
373521	581646
373521	582334
373521	584191
373521	585635
373521	588358
373521	591696
373522	576365
373531	373531
373531	373538
373531	577224
373531	579264
373531	579838
373533	373533
373533	575231
373533	579018
373533	579264
373533	579838
373538	548625
373538	587072
373538	588294
373538	592160
378468	577224
378468	578584
397069	397069
397069	575745
397069	580556
397069	588294
408052	577224
408052	577702
408052	577823
408052	578583
408052	579838
408052	580069
408052	585046
408052	587072
408052	591326
408052	592160
408052	757756
408052	764728
548625	548625
548625	574567
548625	575231
548625	576228
548625	576329
548625	576433
548625	579018
548625	579264
548625	580208
548625	584535
548625	757756
548625	764728
574563	574563
574563	575706
574563	576228
574563	576281
574563	576580
574563	576952
574563	577108
574563	577224
574563	577766
574563	580069
574563	580181
574563	584191
574563	590038
574563	754022
574563	757216
574563	759914
574563	761676
574567	574588
574567	575196
574567	576433
574567	579018
574567	579264
574567	590306
574588	574588
574588	576339
574588	579018
574588	579568
574588	583101
574742	577423
574894	574894
574894	576148
574894	576329
574894	576939
574894	577224
574894	577702
574894	579264
574894	590876
574894	593063
574894	757756
574894	764728
575191	576365
575196	576339
575196	579018
575196	580246
575196	580686
575231	575231
575231	575350
575231	576339
575231	577224
575231	578583
575231	579018
575231	579264
575231	579838
575231	588294
575231	591662
575231	592160
575350	575350
575350	576033
575350	576939
575350	577224
575350	579264
575350	587156
575361	577224
575445	588294
575745	577224
575826	588294
575938	575938
576033	576033
576033	577224
576033	577676
576033	578414
576033	579264
576117	576117
576148	577224
576148	578336
576148	587072
576170	577224
576170	588024
576197	577224
576197	579838
576197	583610
576197	588294
576228	577224
576228	577924
576228	580181
576228	583226
576228	588294
576228	757216
576228	761676
576281	581160
576329	576329
576329	577702
576329	578336
576329	578854
576329	579092
576329	580181
576329	591795
576329	594176
576329	757216
576329	761676
576339	576339
576339	577224
576339	579018
576339	580246
576339	583101
576339	754022
576339	759914
576365	576365
576365	576939
576365	579264
576365	585635
576422	576939
576433	576433
576433	577224
576433	579264
576433	588294
576580	576580
576580	577224
576580	580181
576580	581618
576580	591795
576580	757216
576580	761676
576774	587072
576795	577224
576870	757756
576870	764728
576939	576939
576939	577224
576939	578583
576939	579018
576939	579264
576939	579568
576939	584535
576991	576991
576991	582509
576991	587072
576991	592735
576991	756286
576991	760913
577009	579772
577009	580246
577108	577856
577118	577118
577118	577224
577118	580680
577224	577224
577224	577601
577224	577766
577224	577994
577224	578072
577224	578583
577224	579018
577224	579264
577224	580069
577224	580371
577224	580556
577224	581160
577224	581618
577224	583610
577224	584191
577224	584535
577224	585260
577224	588294
577224	588358
577224	590335
577224	590876
577224	591088
577224	591116
577224	591326
577224	591662
577224	592160
577224	593063
577224	593067
577224	593387
577224	593671
577224	594820
577224	754022
577224	756286
577224	756859
577224	757756
577224	759416
577224	759914
577224	760913
577224	764728
577423	578584
577423	580069
577423	584191
577426	577426
577426	579838
577426	583101
577426	584535
577426	585260
577426	588294
577601	577601
577677	577677
577702	578072
577702	580069
577702	756859
577702	757216
577702	757756
577702	759416
577702	761676
577702	764728
577766	577766
577766	578583
577766	579838
577766	760948
577766	762571
577823	584191
577823	585046
577924	580069
577924	580181
577924	591795
577924	757216
577924	761676
577994	578584
577994	579018
577994	580181
577994	580556
577994	591662
577994	757216
577994	761676
578072	578072
578072	580181
578072	757216
578072	761676
578414	578414
578414	592057
578583	578583
578583	579264
578583	587072
578583	588294
578583	593587
578583	756859
578583	759416
578584	580069
578584	590038
578589	578589
578589	580371
578589	588137
578691	756286
578691	760913
578854	578854
578854	580246
579018	579018
579018	579264
579018	581160
579018	583101
579018	584535
579018	592160
579092	590335
579264	579264
579264	581646
579264	584535
579264	586069
579264	588294
579264	589211
579264	590876
579264	593063
579568	579568
579838	579838
579838	583101
579838	586069
579838	588294
579838	757756
579838	764728
580069	580069
580069	581646
580069	582334
580069	584191
580069	585635
580069	588358
580069	591696
580181	580181
580181	591795
580181	757216
580181	761676
580208	580208
580208	587667
580208	591326
580208	592160
580246	580246
580246	585260
580246	589099
580371	588137
580371	591662
580498	580498
580556	592160
580680	580680
580686	580686
581160	581160
581160	588463
581160	754022
581160	759914
581613	586051
581618	581618
581618	581998
581618	585635
581618	590335
581618	591662
581618	592160
581618	593387
581618	756286
581618	760913
582334	592160
582334	754022
582334	759914
582509	582509
582509	587072
582509	592735
582509	756286
582509	760913
583101	587072
583101	588294
583610	583610
583678	588533
583688	592057
584191	584191
584191	757756
584191	764728
584535	584535
584535	591326
585260	590876
585260	760948
585260	762571
585554	586051
586051	586051
586051	591795
586069	586069
587072	588294
587072	592735
587156	593063
587463	587463
587667	587667
588137	588137
588186	588186
588294	588294
588294	590038
588358	591662
588358	591795
588816	592877
589099	589099
590500	590500
590859	590859
590876	590876
590876	591662
591088	591088
591326	591326
591326	591662
591326	593387
591662	591662
591662	593387
591795	757216
591795	761676
592160	592160
592735	592735
592735	756286
592735	760913
593063	593063
593067	593067
593387	593387
594176	594596
594176	760948
594176	762571
754022	754022
754022	759914
756286	756286
756286	760913
756859	756859
756859	759416
757756	757756
757756	764728
759416	759416
759914	759914
760913	760913
764728	764728
