# Supplementary material for: Unexpected complexity of the Reef-Building Coral Acropora millepora transcription factor network
Source: BMC Syst Biol. 2011 Apr 28;5:58. doi: 10.1186/1752-0509-5-58 (PMC3096595; doi:10.1186/1752-0509-5-58)
Supplement: Additional file 10 — Table S10. TF-TF interactions in mouse. [file 1752-0509-5-58-S10.XLS]

## Sheet: M.musculus_PPI
Table S10. TF-TF interactions in mouse.
*Numbers are NCBI gene IDs.
100090	214384
101023	101023
101023	109889
101023	22691
101023	22722
101023	243963
101023	72293
103136	14030
103136	72475
103806	114606
103806	16151
103806	170787
103806	18676
103806	76893
103889	12914
103889	328572
104360	104360
104360	16392
104360	16825
104360	16826
104360	16872
104360	269870
104360	66970
104360	72135
104360	72475
104360	76900
104394	12189
104394	15903
104394	211586
104394	21781
105377	66970
105377	72475
105377	76900
105859	16825
105859	18022
106894	15396
107503	12611
107568	15432
107771	17119
107771	17187
107932	13180
107932	14030
107932	15399
107932	18022
107932	69716
107932	76900
108098	18022
108655	108655
108655	114142
108655	114606
108655	17128
108655	18626
108655	18627
108655	18676
108655	21423
108672	108672
108672	21423
108672	244579
109032	12399
109593	16825
109593	16826
109593	21349
109593	21350
109593	66970
109594	16825
109594	16826
109594	21350
109594	66970
109663	16364
109663	20683
109663	20848
109663	57765
109889	109889
109889	22691
109889	233890
109889	243963
109889	69234
109889	78834
110052	27140
110147	17979
110593	13982
110648	16392
110648	16825
110648	16826
110648	66970
110648	72057
110784	14815
110784	56469
110794	11695
110794	13198
110794	13555
110794	14460
110794	18986
110794	21385
110794	22678
110794	269800
110794	381319
110794	56469
11350	11350
114606	11695
114606	13180
114606	14030
114606	15399
114606	15434
114606	17979
114606	18022
114606	21423
114606	243963
114606	27081
114606	27140
114606	27217
114606	328572
114606	56222
114606	72475
114606	76900
114606	97064
114774	13180
114774	20183
114889	21869
11545	12616
11568	18022
11568	229004
11622	11622
11622	11632
11622	11863
11622	11865
11622	13865
11622	13982
11622	17977
11622	19697
11622	328572
11634	11634
11634	12914
11694	81703
11695	11695
11695	12590
11695	12591
11695	12592
11695	13390
11695	13392
11695	13395
11695	13796
11695	14106
11695	14463
11695	15375
11695	15377
11695	15395
11695	15396
11695	15400
11695	15408
11695	15414
11695	15423
11695	15432
11695	15433
11695	15434
11695	16825
11695	16917
11695	18424
11695	18505
11695	18933
11695	18994
11695	18997
11695	19434
11695	20670
11695	20674
11695	216154
11695	216285
11695	233863
11695	27217
11695	57765
11695	71991
117198	13716
117198	21423
117198	27081
117198	56222
117198	71241
11789	12387
11819	13864
11819	14025
11819	17927
11819	328572
11819	56469
11819	58208
11835	11835
11835	11909
11835	12189
11835	12393
11835	12914
11835	13982
11835	14815
11835	15375
11835	16476
11835	17344
11835	17977
11835	17978
11835	18986
11835	18999
11835	19697
11835	20683
11835	20848
11835	21413
11835	217127
11835	21815
11835	22025
11835	22026
11835	229615
11835	26423
11835	27140
11835	328572
11835	56458
11835	56469
11835	59004
11859	11859
11859	12914
11859	12915
11859	15111
11863	11863
11863	11864
11863	13819
11863	13982
11863	15213
11863	15214
11863	17977
11863	20464
11863	20465
11863	328572
11864	11864
11864	13819
11865	12753
11865	13819
11865	15251
11865	18143
11865	20893
11865	217082
11865	56736
11906	229615
11908	11908
11908	12189
11908	12912
11908	12914
11908	12916
11908	16476
11908	21410
11908	59022
11909	11909
11909	11910
11909	12023
11909	12608
11909	12611
11909	14281
11909	16476
11909	223922
11909	22632
11909	231991
11909	59022
11909	81703
11910	11910
11910	12611
11910	13198
11910	16476
11910	16478
11910	19697
11910	22059
11910	381319
11911	11911
11911	12608
11911	12611
11911	13198
11911	14281
11911	16476
11911	18023
11911	18024
11911	228775
11921	12395
11921	21423
11923	12395
11924	17172
11991	56222
12013	12013
12013	12189
12013	17134
12013	17135
12014	17135
12021	13180
12022	13390
12022	239652
12023	12912
12023	14281
12023	16476
12023	20807
12029	12053
12053	12053
12053	16364
12053	16476
12053	16477
12053	16478
12053	19015
12053	20683
12053	235320
12053	328572
12142	16364
12151	12151
12151	19821
12189	12189
12189	12190
12189	12912
12189	12914
12189	13555
12189	13982
12189	14030
12189	14582
12189	15399
12189	15421
12189	16476
12189	16477
12189	16478
12189	17869
12189	18044
12189	18986
12189	19697
12189	20683
12189	20846
12189	20848
12189	20850
12189	21423
12189	22059
12189	22282
12189	22632
12189	328572
12189	50914
12190	19361
12190	19363
12192	13180
12224	12914
12224	19401
12224	328572
12226	18983
12226	69125
12227	18983
12227	69125
12265	14030
12265	15399
12265	18022
12265	21423
12265	56222
12265	56809
12265	72475
12265	76900
12355	17977
12355	18736
12355	20181
12355	20183
12387	12387
12387	16842
12387	19127
12387	21416
12387	67087
12393	12400
12393	12608
12393	14281
12393	16476
12393	17702
12393	19645
12393	19651
12393	328572
12395	15901
12395	15903
12395	15904
12395	18012
12395	18014
12395	21350
12399	328572
12590	13390
12590	18089
12590	330502
12590	74197
12591	12591
12591	12914
12591	13395
12591	18508
12591	20585
12591	21405
12591	30046
12591	328572
12592	13390
12592	15402
12592	71828
12606	13198
12606	81703
12608	12608
12608	12611
12608	12912
12608	12914
12608	13198
12608	13653
12608	13982
12608	14815
12608	15499
12608	17869
12608	19697
12608	20683
12608	20807
12608	20850
12608	20852
12608	22059
12608	328572
12608	56458
12609	19645
12609	246196
12609	76893
12609	98053
12611	12611
12611	13198
12611	14281
12611	208677
12611	217082
12611	81703
12677	18508
12705	76893
12753	272322
12848	15432
12912	12914
12912	12916
12912	14633
12912	14815
12912	17927
12912	18609
12912	20807
12912	21833
12912	22632
12912	22646
12912	22704
12912	59022
12913	12913
12913	16150
12913	18030
12914	12914
12914	12916
12914	12951
12914	13047
12914	13555
12914	13559
12914	13653
12914	13982
12914	14013
12914	14235
12914	14460
12914	14531
12914	14634
12914	14815
12914	15378
12914	15379
12914	15395
12914	15396
12914	15405
12914	15407
12914	15410
12914	15412
12914	15414
12914	15415
12914	15417
12914	15430
12914	15436
12914	15499
12914	16476
12914	16600
12914	170787
12914	17132
12914	17134
12914	17701
12914	17869
12914	17927
12914	17977
12914	18014
12914	18019
12914	18022
12914	18024
12914	18143
12914	18507
12914	18736
12914	18988
12914	19130
12914	19697
12914	20017
12914	20183
12914	20218
12914	20375
12914	20787
12914	20788
12914	20807
12914	20846
12914	20847
12914	20848
12914	20849
12914	20852
12914	21405
12914	21406
12914	21410
12914	21423
12914	216285
12914	217082
12914	21833
12914	21869
12914	22059
12914	22062
12914	22337
12914	22431
12914	224829
12914	22642
12914	229004
12914	233410
12914	269424
12914	328572
12914	50794
12914	54123
12914	54131
12914	54601
12914	56458
12914	56469
12914	56809
12914	67778
12914	73181
12914	76893
12914	81703
12915	226641
12916	12916
12916	26427
12951	18185
12951	23958
12951	328572
12952	21853
13016	14013
13016	15182
13016	79221
13018	21834
13018	22608
13047	20230
13134	14050
13134	15183
13134	20185
13134	20466
13134	20471
13134	20476
13163	26427
13163	66233
13170	21685
13170	217082
13170	23894
13170	328572
13170	81703
13180	13180
13180	20019
13180	20787
13180	21405
13180	21410
13180	243983
13180	65020
13180	65257
13180	71991
13180	76893
13180	78783
13180	78910
13198	14281
13198	15402
13198	16476
13198	16478
13198	381319
13198	53314
13198	76893
13207	16150
13345	17260
13345	20787
13390	13392
13390	15375
13390	15408
13390	170574
13390	27217
13390	57765
13392	170574
13392	17701
13392	17702
13394	170574
13394	74120
13395	15408
13395	170574
13395	17702
13395	18022
13395	30942
13395	81703
13433	19697
13433	244579
13433	433759
13435	54427
13555	17984
13555	20683
13555	20687
13555	20688
13555	211586
13555	21781
13555	22059
13555	50496
13555	66647
13555	78912
13557	20683
13557	209446
13557	211586
13557	21781
13557	22632
13559	21781
13559	328572
13560	18022
13560	22059
13560	229004
13591	228598
13593	228598
13626	14056
13626	433759
13653	13653
13653	16476
13653	17937
13653	18019
13653	18740
13653	19697
13653	20683
13653	22059
13653	328572
13656	18019
13661	80859
13711	80859
13716	20846
13796	14465
13796	15395
13796	15903
13796	16391
13796	17536
13796	18424
13796	193796
13796	20375
13796	21405
13796	21908
13796	22061
13796	22337
13796	30051
13796	30942
13796	54123
13796	71828
13796	72843
13796	83602
13797	21869
13797	21908
13797	234959
13797	64379
13798	16476
13798	18508
13799	15376
13819	22346
13819	272322
13819	328572
13864	13864
13864	13982
13864	14815
13864	170574
13864	17977
13864	21834
13864	21869
13864	56707
13864	83602
13865	13982
13865	14025
13865	15378
13865	16392
13865	17977
13865	20181
13865	20683
13865	21833
13865	58208
13876	20674
13982	13982
13982	13983
13982	15378
13982	16392
13982	16476
13982	16477
13982	16478
13982	17977
13982	17978
13982	18986
13982	18996
13982	18997
13982	19401
13982	19697
13982	20181
13982	20683
13982	20687
13982	20787
13982	20850
13982	21833
13982	21834
13982	21848
13982	22025
13982	22026
13982	22059
13982	22278
13982	22433
13982	22642
13982	229615
13982	235320
13982	26379
13982	272347
13982	328572
13982	54601
13982	56458
13982	56469
13982	56484
13982	71137
13983	13983
13983	170791
13983	17977
13983	20683
13983	20787
13983	20850
13983	22642
13983	229615
13983	56469
14030	16468
14030	170767
14030	170787
14030	17257
14030	17765
14030	18626
14030	192195
14030	19712
14030	19885
14030	20019
14030	20592
14030	20787
14030	210135
14030	212168
14030	216154
14030	21652
14030	21945
14030	22221
14030	22702
14030	227099
14030	227644
14030	231329
14030	268294
14030	30046
14030	330502
14030	56404
14030	56503
14030	56707
14030	56771
14030	64383
14030	66980
14030	67439
14030	68558
14030	70408
14030	71949
14030	71991
14030	72199
14030	72293
14030	72323
14030	74838
14030	75196
14030	75646
14030	76893
14030	77286
14030	80283
14030	83925
14030	93761
14049	20474
14050	15416
14050	20020
14050	20471
14050	20475
14050	27140
14056	56222
140577	27140
14106	15228
14106	17126
14106	17127
14106	18091
14106	20183
14106	83602
14200	22431
14235	20848
14235	75291
14236	18022
14236	27140
14247	14265
14265	14359
14265	19290
14281	14281
14281	14463
14281	14815
14281	16476
14281	16477
14281	16478
14281	17132
14281	17342
14281	17977
14281	18019
14281	18021
14281	19697
14281	20846
14281	21405
14281	22282
14281	22433
14281	53314
14281	59022
14282	16476
14282	16477
14282	16478
14283	16476
14283	16477
14283	22278
14284	16476
14284	16477
14284	16478
14375	22596
14390	14391
14460	15213
14460	20375
14460	20848
14460	22761
14460	22762
14460	235320
14460	81630
14461	16476
14461	18736
14461	20848
14461	22761
14461	235320
14461	58206
14462	19014
14462	21349
14462	218772
14462	57765
14463	15111
14463	16468
14463	17260
14463	18091
14463	19014
14463	20807
14463	21388
14463	22762
14463	26423
14463	328572
14463	56469
14463	73181
14463	75291
14464	21405
14464	216154
14464	225998
14464	30046
14464	328572
14465	19014
14465	21869
14465	328572
14581	21423
14581	229615
14582	16391
14605	15403
14605	15416
14605	21423
14632	22433
14632	22771
14632	22772
14633	22771
14633	22772
14634	20481
14634	22160
14634	22771
14634	22772
14634	22773
14797	20473
14797	20476
14815	14815
14815	15379
14815	15416
14815	16476
14815	17133
14815	17702
14815	17977
14815	18514
14815	18736
14815	18986
14815	18987
14815	19697
14815	20182
14815	20848
14815	20850
14815	20851
14815	218772
14815	22059
14815	235320
14815	23958
14815	268417
14815	56490
14815	70601
14815	71241
14815	75291
14836	15376
14836	57765
14842	16391
14843	21869
14884	18022
14884	27140
14886	17344
14912	21405
14912	244579
14912	55942
15110	15110
15110	15111
15110	15214
15110	17927
15110	21406
15110	21423
15110	56198
15111	15111
15111	15213
15111	15214
15111	21423
15111	328572
15111	56198
15163	18022
15182	60406
15182	79221
15183	18035
15184	17261
15184	20602
15205	15214
15205	15228
15205	15901
15205	15902
15205	15903
15205	15904
15205	20848
15205	55927
15206	15206
15206	17172
15206	17173
15206	21406
15206	21413
15206	21423
15209	18143
15209	19127
15213	15213
15213	17927
15214	15214
15220	66970
15220	72475
15221	18999
15223	19725
15228	54601
15228	56458
15228	56484
15228	75605
15242	16476
15242	170574
15242	71828
15248	15248
15251	17984
15251	22346
15251	27140
15273	19724
15273	56222
15364	19645
15370	15370
15370	17977
15370	20181
15370	20182
15370	20183
15370	328572
15376	15379
15376	15402
15376	17977
15376	18424
15378	15378
15378	17977
15378	19130
15378	20788
15378	21405
15378	22026
15378	22059
15378	56458
15394	18511
15394	18514
15394	21423
15394	76893
15395	15395
15395	17268
15395	18514
15395	18515
15395	328572
15395	56458
15395	67673
15396	15460
15396	17268
15396	30046
15396	69920
15398	17268
15398	17536
15398	17537
15399	170791
15399	17268
15399	30046
15399	56449
15399	66980
15399	70392
15399	71991
15399	74168
15399	75646
15399	76893
15401	18022
15402	17268
15402	18514
15402	22160
15402	381410
15402	56458
15403	18514
15403	18516
15403	18986
15403	208076
15403	69920
15405	16476
15405	17268
15405	17536
15405	18508
15405	18514
15405	18515
15405	18516
15405	18986
15405	21869
15405	269424
15405	69920
15405	71828
15407	15407
15407	18508
15407	18514
15407	208076
15407	328572
15407	76893
15407	93759
15408	15436
15408	16364
15408	17268
15408	18424
15408	18986
15410	328572
15412	17268
15412	18022
15412	328572
15413	18516
15414	15415
15414	18514
15414	18771
15414	21412
15414	328572
15415	18771
15415	328572
15416	16391
15416	17268
15416	18514
15416	18515
15416	18516
15416	18986
15416	208076
15416	20851
15416	22693
15416	54123
15416	65247
15416	69920
15416	71828
15417	328572
15417	381410
15417	74318
15421	18508
15421	18514
15421	18515
15421	18516
15421	19727
15421	21869
15421	269424
15422	15427
15422	17268
15422	23958
15423	18514
15423	18516
15423	18986
15423	99377
15424	18514
15424	18516
15424	69920
15425	18516
15426	16476
15426	239099
15427	15429
15427	15438
15427	16391
15427	18986
15427	269800
15429	16825
15430	18514
15430	18515
15430	18516
15430	30046
15432	17133
15432	17134
15432	17268
15432	19009
15432	19826
15432	30046
15432	69920
15432	71828
15432	99730
15433	17268
15433	20670
15434	17286
15434	229663
15434	76893
15436	18514
15436	18516
15436	20183
15436	20613
15436	328572
15436	58206
15436	69920
15438	18516
15438	18771
15438	30046
15438	69920
15460	15460
15460	225998
15499	15499
15499	15500
15499	20846
15569	21423
15900	16362
15900	16363
15901	17877
15901	17878
15901	17927
15901	17928
15901	21406
15901	21413
15901	21423
15901	27140
15902	15902
15902	17681
15902	17877
15902	17878
15902	17927
15902	17928
15902	18504
15902	18507
15902	18510
15902	19645
15902	20375
15902	21406
15902	21413
15902	21423
15903	15903
15903	15904
15903	17877
15903	17878
15903	17927
15903	17928
15903	18507
15903	20787
15903	21406
15903	21413
15903	21423
15903	383491
15904	17927
15904	21413
16150	16150
16150	18103
16150	54123
16150	68153
16151	16151
16151	17979
16151	18022
16151	21423
16151	21929
16151	22088
16151	54123
16151	80859
16362	16391
16362	19697
16362	20846
16362	328572
16363	19697
16363	20846
16363	328572
16364	18019
16364	19130
16364	20852
16364	27140
16364	53314
16391	18986
16391	20679
16391	20846
16391	20847
16391	21909
16391	23958
16391	27140
16391	27217
16391	71241
16392	16825
16392	16826
16392	16869
16392	16872
16392	66970
16468	18091
16476	16476
16476	16658
16476	17132
16476	17927
16476	17977
16476	18019
16476	18023
16476	18024
16476	18044
16476	18736
16476	19697
16476	20683
16476	20846
16476	20848
16476	20849
16476	20850
16476	20851
16476	20852
16476	21815
16476	22337
16476	231991
16476	26423
16476	328572
16476	53314
16476	56469
16476	59022
16476	81703
16477	16477
16477	18023
16477	20850
16477	20851
16477	20852
16477	381319
16477	53314
16477	81703
16478	18023
16478	18024
16478	20850
16478	20851
16478	20852
16478	223922
16478	381319
16478	53314
16478	81703
16598	328572
16600	20683
16600	22059
16600	23849
16601	18667
16658	16658
16658	226182
16658	22722
16814	21885
16825	16869
16825	16870
16825	16872
16825	16873
16825	16876
16825	16909
16825	16911
16825	16917
16825	230908
16825	245583
16825	269870
16825	66970
16825	68040
16825	72135
16825	72475
16825	76900
16826	16869
16826	16870
16826	16872
16826	16873
16826	16876
16826	16909
16826	16911
16826	16917
16826	269870
16826	66970
16826	72135
16826	72475
16826	76900
16842	59004
16870	17701
16870	223701
16870	229004
16870	66970
16870	72475
16876	269870
16876	66970
16876	72135
16876	72475
16876	76900
16911	16911
16911	66970
16917	21423
16917	269870
16917	66970
16917	72475
16917	76900
16918	17119
16918	17187
16969	433759
170787	18508
170787	27081
170787	329002
170791	20218
170791	55942
170791	56222
170826	20787
170826	22259
17095	21423
17119	17119
17119	17187
17119	17869
17119	18109
17119	20467
17121	17187
17122	17187
17122	21428
17125	24136
17125	243833
17126	24136
17127	17927
17127	22337
17128	27140
17129	24136
17132	17132
17132	17134
17132	22282
17132	328572
17132	378435
17133	17133
17133	18022
17133	18023
17133	18024
17133	18933
17133	19016
17133	72199
17134	17134
17134	18022
17134	18023
17134	18024
17134	18508
17134	18933
17135	17135
17135	18022
17135	18023
17135	18024
17135	18025
17135	18124
17172	17172
17172	17258
17172	21413
17172	21423
17172	328572
17187	17187
17187	17428
17187	17859
17187	17869
17187	18109
17187	21676
17219	229004
17219	71241
17258	17258
17258	17261
17258	17927
17258	17928
17258	21676
17258	21833
17258	328572
17259	17259
17260	17260
17260	17261
17260	17978
17260	17979
17260	20683
17260	328572
17260	56233
17261	17261
17261	18019
17261	20683
17261	328572
17261	79221
17268	18514
17268	18515
17268	18516
17268	18771
17268	21908
17268	80720
17285	18503
17285	18505
17286	18503
17286	18505
17286	56736
17341	17341
17341	17927
17341	21423
17342	18424
17342	18508
17342	209446
17342	21425
17342	21426
17342	229615
17342	328572
17344	17702
17344	18033
17344	20849
17344	56469
17354	20846
17354	75291
17428	17428
17428	21428
17536	18508
17536	18514
17536	18515
17536	18516
17536	21423
17536	80720
17537	80720
17537	81703
17681	21406
17681	21413
17681	21423
17701	17701
17701	17702
17701	18505
17701	18511
17701	18986
17701	20683
17701	21374
17701	22059
17701	56469
17701	56702
17702	17702
17702	19016
17702	22642
17702	56381
17764	18124
17764	56736
17764	76893
17859	93762
17863	30046
17865	22779
17865	330361
17869	19697
17869	20683
17869	21419
17869	22062
17869	22632
17869	22642
17869	328572
17877	17877
17877	21423
17927	17927
17927	19883
17927	20181
17927	20683
17927	20807
17927	20848
17927	21413
17927	21423
17927	22160
17927	328572
17927	56787
17927	79362
17928	17928
17928	20683
17928	20807
17928	21423
17977	17977
17977	18171
17977	18667
17977	19013
17977	19016
17977	19401
17977	20181
17977	20182
17977	20186
17977	20807
17977	20848
17977	20852
17977	21677
17977	21833
17977	21834
17977	21869
17977	218772
17977	22337
17977	225998
17977	26379
17977	26381
17977	26423
17977	328572
17979	18171
17979	18626
17979	21387
17979	225998
17979	30942
17979	330361
17979	64383
17979	70408
17979	71991
17979	74197
17979	76893
17979	83925
17979	93759
18012	18012
18012	18609
18012	18740
18012	21413
18012	27217
18012	328572
18012	378435
18012	68750
18018	328572
18019	18019
18019	18132
18019	20371
18019	27056
18019	328572
18021	73181
18022	18024
18022	18393
18022	18432
18022	18519
18022	18626
18022	192195
18022	193796
18022	19708
18022	20591
18022	20592
18022	20613
18022	20922
18022	21843
18022	22088
18022	22221
18022	22691
18022	229663
18022	231329
18022	233410
18022	233893
18022	23808
18022	23894
18022	241066
18022	246196
18022	30046
18022	30794
18022	319594
18022	330361
18022	53317
18022	56404
18022	56503
18022	56707
18022	56736
18022	57376
18022	64383
18022	65247
18022	66980
18022	68153
18022	69241
18022	69890
18022	70392
18022	71991
18022	72199
18022	74197
18022	80720
18022	93759
18024	19016
18024	76893
18029	22690
18030	18030
18033	18033
18033	18034
18033	19697
18033	19698
18033	229004
18033	433759
18033	57247
18033	80859
18034	19697
18034	19698
18034	80859
18035	19697
18035	22059
18036	19697
18044	18986
18044	20683
18044	20807
18044	22059
18044	22278
18044	22282
18044	22770
18044	26423
18044	320799
18044	387609
18088	27140
18088	50913
18089	20807
18089	74120
18091	20807
18091	21385
18091	21388
18094	18094
18095	20807
18109	20019
18109	55927
18109	76893
18124	20181
18124	20182
18124	20183
18124	20473
18124	225998
18143	19401
18143	194738
18143	20181
18143	328572
18143	434769
18171	18171
18171	18736
18171	20181
18171	20182
18171	20183
18185	23877
18227	20181
18227	20182
18227	20183
18227	59004
18393	66352
18424	18424
18424	27140
18424	27217
18424	71241
18424	75291
18504	22431
18505	18505
18507	18507
18508	18514
18508	19434
18508	20473
18508	20674
18508	24113
18508	328572
18510	21869
18510	269424
18510	328572
18511	57765
18511	75605
18514	18515
18514	18771
18514	208076
18514	21412
18514	21908
18514	68040
18515	18515
18515	18771
18515	208076
18515	27140
18516	18771
18516	208076
18516	21412
18519	328572
18609	18609
18609	21423
18609	378435
18626	18626
18626	18627
18626	27140
18627	18627
18627	216154
18627	83602
18667	18986
18667	19697
18667	21848
18667	22642
18667	229615
18667	56469
18667	81703
18676	21423
18676	244579
18685	56222
18736	18740
18740	26423
18741	18741
18741	19127
18741	81601
18742	20670
18771	21908
18771	75291
18854	18854
18854	216154
18854	22697
18854	234959
18854	66420
18854	68153
18854	74197
18933	20807
18986	18986
18986	19401
18986	19697
18986	20019
18986	20181
18986	20683
18986	20850
18986	20851
18986	21405
18986	21676
18986	21833
18986	21909
18986	70779
18987	18987
18991	18994
18992	18992
18992	18994
18992	328572
18993	18994
18994	18994
18997	19009
18997	27217
19009	20848
19009	218030
19013	19013
19013	19697
19013	20181
19013	20183
19013	22259
19013	328572
19015	19015
19015	20181
19015	20183
19015	328572
19016	19016
19016	20181
19016	20182
19016	20183
19016	230119
19016	23958
19016	268417
19016	328572
19016	56490
19016	59022
19016	75291
19017	22259
19130	26423
19130	26424
19130	328572
19130	75291
19213	21406
19401	20181
19401	20182
19401	20183
19401	20683
19401	20851
19401	21848
19401	21869
19401	22259
19401	235320
19401	23958
19401	268903
19401	50916
19646	60406
19650	27140
19668	27140
19696	19696
19696	19697
19696	20683
19696	27140
19696	76900
19697	19697
19697	19698
19697	20181
19697	20683
19697	20787
19697	20807
19697	208258
19697	20846
19697	20848
19697	20852
19697	21869
19697	22160
19697	229615
19697	243983
19697	328572
19697	433759
19697	54131
19697	56469
19697	66505
19697	74322
19697	75196
19697	76893
19697	78783
19698	19698
19698	19708
19724	19725
19725	19725
19725	71137
19725	80732
19727	24113
19763	19763
19763	19821
19763	50496
19763	56353
19821	21422
19821	22658
19821	56353
19826	30923
19883	19883
19883	328572
20017	229004
20019	21423
20021	20022
20022	80720
20174	56505
20181	20181
20181	20186
20181	20683
20181	20807
20181	21833
20181	21834
20181	21848
20181	22259
20181	22260
20181	22337
20181	235320
20181	59022
20182	20182
20182	21833
20182	21834
20182	218772
20182	22259
20182	22260
20182	23958
20183	20807
20183	21833
20183	21834
20183	218772
20183	22259
20183	22260
20183	22337
20185	20466
20185	60406
20185	93837
20218	20218
20218	228869
20218	68153
20230	20230
20230	23942
20230	328572
20371	54446
20375	53610
20466	22059
20466	60406
20467	60406
20471	20471
20476	24113
20476	71828
20592	474156
20602	56233
20679	244579
20682	26423
20683	20683
20683	20687
20683	20688
20683	20787
20683	20788
20683	21349
20683	21847
20683	22059
20683	22632
20683	235320
20683	23849
20683	242705
20683	26423
20683	27140
20683	328572
20687	22059
20687	328572
20687	56469
20787	20787
20787	22632
20788	20788
20788	27081
20788	328572
20788	71241
20807	20807
20807	21423
20807	21676
20807	226641
20807	74318
208076	80720
208104	21428
20846	20846
20846	20847
20846	20848
20846	20850
20846	20851
20846	22337
20846	28019
20846	328572
20846	56469
20846	68910
20847	20852
20848	20848
20848	20850
20848	20851
20848	20852
20848	20893
20848	21405
20848	22661
20848	229615
20848	23897
20848	328572
20848	68910
20849	68910
20850	20850
20850	20851
20850	328572
20851	20851
20851	328572
20852	20852
20852	328572
208677	226641
208677	26427
20893	20893
20893	22770
20922	20924
209357	23894
209446	209446
209446	21425
209446	21426
211586	242705
211586	27081
211586	27140
211586	50496
211586	71241
212168	72475
212712	56469
21339	21374
21340	21374
21340	21423
21341	21374
21349	21423
21349	22770
21349	328572
21350	21406
21350	21423
21374	99730
21384	27140
21386	21386
21405	21405
21405	21410
21405	328572
21405	83602
21406	21423
21406	328572
21406	94222
21408	214384
21408	21849
21408	66970
21412	21423
21413	21413
21413	21423
21413	328572
21413	56787
21413	59004
21417	328572
21418	22059
21418	22608
21418	226896
21418	328572
21418	76900
21420	22059
21422	21422
21422	22221
21422	81879
21423	21423
21423	216154
21423	22160
21423	246196
21423	268301
21423	269424
21423	30046
21423	30794
[truncated: 325 more rows]
