# Supplementary material for: Unexpected complexity of the Reef-Building Coral Acropora millepora transcription factor network
Source: BMC Syst Biol. 2011 Apr 28;5:58. doi: 10.1186/1752-0509-5-58 (PMC3096595; doi:10.1186/1752-0509-5-58)
Supplement: Additional file 11 — Table S11. TF-TF interactions in human. [file 1752-0509-5-58-S11.XLS]

## Sheet: H.sapiens_PPI
Table S11. TF-TF interactions in human.
*Numbers are NCBI gene IDs.
10001	112950
10001	142
10001	4086
10001	4087
10001	5914
10002	10379
10002	1406
10002	162989
10002	1993
10002	23543
10002	2908
10002	3229
10002	5468
10002	5914
10002	6257
10002	661
10002	6617
10002	7775
10002	9572
10009	10009
10009	9611
10014	10014
10014	11218
10014	23764
10014	2623
10014	2624
10014	3227
10014	4205
10014	4208
10014	4209
10014	4261
10014	54880
10014	55806
10014	57763
10014	604
10014	7704
10014	8521
10014	8625
10014	864
10014	8841
10014	9611
10014	9612
10025	1053
10025	8216
10036	10036
10036	10155
10036	10915
10036	23543
10036	4152
10036	79797
10036	8216
10036	84105
10042	22927
10062	26039
10062	5465
10062	5914
10062	6256
10062	6257
10062	6258
10062	8204
10062	8216
10062	8431
10062	8721
10084	1915
10084	30012
10084	51003
10084	51729
10084	5430
10084	5454
10113	4086
10127	159296
10127	1748
10127	284312
10127	5092
10127	51282
10127	51684
10127	55663
10127	79724
10138	2553
10138	4613
10138	7528
10140	22955
10140	29883
10140	4086
10140	4087
10140	4088
10140	4089
10140	4090
10140	4091
10140	4093
10147	8216
10153	4801
10153	5092
10153	6258
10153	6778
10153	7157
10153	7161
10153	8216
10155	10155
10155	10168
10155	1051
10155	11335
10155	2099
10155	2908
10155	6940
10155	7556
10155	7625
10155	84911
10155	8517
10155	8805
10155	9792
10168	10168
10168	7428
10179	10363
10179	27316
10179	3190
10179	6428
10189	10189
10189	51176
10210	10210
10210	22927
10210	7157
10210	79753
10214	1649
10214	284312
10214	7597
10214	79842
10214	84105
10214	84838
10215	2033
10215	30812
10215	4821
10215	6663
10250	2521
10250	7913
10260	1053
10260	29950
10260	30012
10260	5092
10260	7161
10284	10320
10284	10474
10284	3065
10284	51684
10302	10538
10302	6621
10302	9111
10320	10401
10320	1487
10320	22806
10320	22807
10320	23309
10320	25942
10320	2959
10320	3065
10320	3066
10320	6597
10320	6908
10346	1385
10346	23152
10346	26009
10346	473
10346	6879
10362	51317
10362	675
10363	10363
10363	11036
10363	4089
10365	11059
10365	2033
10370	1387
10370	2033
10370	7020
10370	7021
10370	7022
10370	8022
10370	9355
10379	10620
10379	117154
10379	2016
10379	219409
10379	27287
10379	30012
10379	3196
10379	3218
10379	3225
10379	3659
10379	5451
10379	63946
10379	6772
10379	6773
10379	8328
10379	83881
10401	10499
10401	2033
10401	2099
10401	2100
10401	22927
10401	2672
10401	3065
10401	367
10401	4087
10401	4088
10401	4089
10401	4286
10401	463
10401	5241
10401	55729
10401	5970
10401	6498
10401	6774
10401	6908
10401	8091
10432	142
10432	2033
10432	23054
10432	2908
10432	6895
10432	7520
10438	10438
10438	7068
10438	84105
10438	9611
10438	9612
1044	159296
1044	1745
1044	284406
1044	51176
1044	60529
1045	1045
1045	1387
1045	1749
1045	2033
1045	5080
1045	60529
1045	6927
10456	3059
10456	5970
1046	1745
1046	3202
1046	60529
10472	1788
10473	2130
10474	2033
10474	2547
10474	51588
10474	5914
10474	5989
10474	6256
10474	6871
10474	7157
10474	7553
10474	84289
10481	1745
10481	1749
10481	2002
10481	3233
10481	3662
10481	4211
10481	5015
10481	5451
10481	57474
10481	60529
10488	10488
10488	3054
10488	4783
10499	10499
10499	10691
10499	10847
10499	1387
10499	1499
10499	1655
10499	1746
10499	1749
10499	196
10499	2033
10499	2099
10499	2103
10499	2908
10499	3091
10499	3164
10499	3172
10499	367
10499	3725
10499	405
10499	4208
10499	5468
10499	5914
10499	6095
10499	6256
10499	6605
10499	7068
10499	7080
10499	7421
1050	1050
1050	1051
1050	1052
1050	1386
1050	1387
1050	1499
1050	1628
1050	2033
1050	23054
1050	2624
1050	2908
1050	30812
1050	4488
1050	4609
1050	4800
1050	5925
1050	5933
1050	5981
1050	6663
1050	6688
1050	6927
1050	8554
1051	1051
1051	1052
1051	1054
1051	1385
1051	1386
1051	1387
1051	1649
1051	1958
1051	2002
1051	2033
1051	2099
1051	2308
1051	2908
1051	3159
1051	3190
1051	3297
1051	4088
1051	4089
1051	4602
1051	4609
1051	468
1051	4790
1051	5925
1051	5970
1051	6597
1051	6598
1051	6599
1051	6667
1051	6688
1051	6689
1051	6722
1051	6776
1051	6778
1051	6880
1051	7157
1051	860
1051	861
1051	9439
10514	10891
10514	3219
10514	367
10514	3725
10514	4602
10514	4791
1052	1053
1052	1054
1052	1387
1052	2033
1052	5925
1052	5970
1052	6688
10522	10522
10522	84164
10524	10621
10524	1385
10524	1387
10524	1869
10524	2033
10524	2120
10524	22927
10524	3065
10524	322
10524	367
10524	4609
10524	472
10524	4790
10524	51564
10524	5308
10524	57332
10524	57761
10524	580
10524	602
10524	648
10524	6774
10524	6935
10524	7572
1053	11036
1053	1649
1053	171017
1053	1869
1053	25920
1053	2623
1053	27097
1053	4302
1053	4602
1053	5451
1053	55509
1053	5925
1053	60529
1053	6688
1053	6909
1053	6923
1053	7750
1053	80108
1053	84678
1053	8554
10538	10538
10538	1649
10538	2353
10538	3662
10538	3725
10538	3726
10538	3727
1054	1054
1054	122953
1054	1386
1054	1649
1054	22809
1054	2353
1054	2963
1054	3131
1054	4302
1054	467
1054	468
1054	84699
10553	57727
10589	1810
10589	4801
10589	51616
10589	6880
10589	6908
10589	6935
10589	8458
10589	8928
1059	1059
1059	142
1059	8328
1059	9464
10608	25942
10608	4149
10608	6945
10614	2099
10614	5970
10616	1387
10620	5925
10621	2972
10621	55814
10621	8899
10621	9329
10623	9329
10629	6880
10657	10657
10657	1387
10657	3190
10657	4087
10657	6774
10657	91746
10661	2313
10661	6598
10661	6599
10664	4088
10664	4089
10664	4904
10664	5430
10664	57680
10664	7068
10691	10691
10691	1387
10691	26205
10691	4086
10691	4088
10691	55729
10691	7342
10691	79753
10725	10725
10725	50943
10736	166
10736	2140
10736	7088
10743	1649
10743	2623
10743	2735
10743	55534
10743	8216
10743	84838
10745	3219
10765	2290
10765	5083
10765	5925
10771	2114
10771	3233
10771	4087
10771	9611
10772	2521
10773	10773
10773	55729
10773	6498
10773	9611
10793	221833
10838	6721
10838	7029
10847	1387
10847	8850
10856	1386
10856	1499
10856	3065
10856	4609
10856	4790
10856	4791
10856	5970
10856	602
10856	8607
10856	9759
10891	2099
10891	2100
10891	2104
10891	2908
10891	3054
10891	3172
10891	4899
10891	5465
10891	5468
10891	5469
10891	6256
10891	7068
10891	7392
10891	8648
10891	9970
10891	9971
10902	5468
10902	6256
10902	7068
10902	8295
10914	4087
10914	5966
10915	3064
10915	4869
10915	51588
10915	5430
10915	580
10915	6426
10915	7536
10919	11278
10919	1316
10919	1523
10919	1877
10919	4005
10919	57473
10919	5978
10919	80764
10921	3233
10921	5411
10921	57474
10921	6431
10923	10923
10923	11036
10923	2033
10923	3172
10923	3297
10923	5450
10923	6872
10923	6908
10973	51008
10973	6498
10973	9325
10987	2099
10987	3091
10987	3725
10987	3727
10987	4087
10987	4089
10987	602
10987	7157
10987	8328
10987	8648
10987	9318
10987	9464
11016	1386
11016	3727
11016	6874
11016	6883
11016	7528
11036	159296
11036	2016
11036	2018
11036	23543
11036	23764
11036	2958
11036	30012
11036	3196
11036	3202
11036	3225
11036	3227
11036	3399
11036	4097
11036	468
11036	4990
11036	5083
11036	56676
11036	79842
1105	3065
1105	6294
1105	6428
1105	6749
1105	9611
11059	2130
11059	27332
11059	4090
11059	4778
11059	5092
11059	6778
11059	7020
11059	8216
11059	8517
11059	9802
11074	11074
11074	284312
11074	8517
11077	3298
1108	2033
1108	3065
1108	5987
1108	6597
11100	29117
11100	30012
11100	51003
11100	7157
11107	5451
11108	11108
11108	2016
11108	29950
11108	4088
11128	2130
11128	5092
11128	55718
11128	8517
11129	4088
11129	84528
11137	3200
11137	4800
11143	127557
11143	367
11143	4171
11143	473
11143	51147
11143	57332
11143	580
11143	7718
11168	3054
11168	6426
11177	4087
11177	4093
11177	6304
11177	8467
11177	9031
11179	1642
11179	26205
11179	4778
11179	51043
11179	6929
11179	79724
11179	8161
11189	7088
11198	2961
11218	2117
11218	25942
11218	3066
11218	6628
11218	6632
11218	9611
11218	9612
11244	11244
11244	22882
11244	23051
11244	23435
11244	4800
11244	51588
11244	580
11244	6886
11244	7157
11244	8553
11262	22933
11278	1487
11281	5463
112950	112950
112950	51003
112950	5469
112950	6921
112950	6923
112950	90390
112950	9440
112950	9441
112950	9442
112950	9443
112950	9477
112950	9968
11319	2130
11319	2908
11331	2099
11331	5757
11331	5970
11335	11335
11335	3008
11335	6672
11335	6874
11335	8805
114034	5411
115950	2516
1161	1642
1161	2074
1161	2966
1161	56949
116113	116113
116113	27086
116113	93986
116448	672
117581	4208
117581	6720
118932	26039
121274	147807
121274	56033
121340	1745
121340	1746
121340	1748
121340	1749
121340	2063
121340	3087
121536	23512
121536	5928
121536	8726
122953	122953
122953	1386
122953	1387
122953	1628
122953	1749
122953	2033
122953	22938
122953	257
122953	2965
122953	3725
122953	3726
122953	3727
122953	5241
122953	56917
122953	80714
122953	8850
124401	8328
126070	5083
126070	7494
127557	127557
127557	3104
127557	55885
127557	58500
127557	79797
127557	92822
127557	9513
130557	130557
130557	133522
130557	25888
130557	26009
130557	54993
130557	55734
130557	7593
1316	2975
1316	6667
1316	7157
1316	8841
1316	9314
133522	2099
133522	2104
133522	221504
133522	3054
133522	3172
133522	55734
133522	7752
133522	7988
133746	2033
133746	7157
1382	1382
138474	6908
1385	1387
1385	1390
1385	168374
1385	22823
1385	23512
1385	2736
1385	2908
1385	2963
1385	3064
1385	30818
1385	3651
1385	4654
1385	466
1385	5991
1385	672
1385	6722
1385	7067
1385	7528
1385	7584
1385	80818
1385	8538
1385	8721
1385	9457
1386	1386
1386	2353
1386	2963
1386	3159
1386	367
1386	3725
1386	4088
1386	4089
1386	467
1386	5925
1386	7528
1386	8349
1386	8433
1386	8538
1386	8721
1386	9586
1387	1387
1387	1390
1387	1406
1387	1487
1387	1499
1387	1523
1387	1602
1387	1616
1387	1655
1387	1869
1387	1875
1387	1879
1387	1958
1387	1999
1387	2002
1387	2033
1387	2099
1387	2113
1387	2114
1387	2122
1387	2130
1387	2274
1387	2305
1387	23054
1387	2308
1387	2551
1387	25833
1387	26039
1387	26205
1387	2623
1387	27044
1387	2737
1387	28996
1387	2908
1387	2959
1387	29946
1387	29950
1387	3064
1387	3065
1387	3091
1387	3131
1387	3159
1387	3172
1387	3175
1387	3205
1387	3206
1387	3207
1387	3211
1387	3212
1387	3213
1387	3214
1387	3216
1387	3217
1387	3219
1387	3233
1387	3236
1387	326
1387	3297
1387	3661
1387	3665
1387	367
1387	3725
1387	401
1387	4087
1387	4088
1387	4089
1387	4094
1387	4097
1387	4297
1387	4303
1387	4435
1387	4487
1387	4602
1387	4603
1387	4605
1387	4609
1387	4654
1387	466
1387	4762
1387	4773
1387	4774
1387	4776
1387	4778
1387	4780
1387	4782
1387	4849
1387	4862
1387	5079
1387	51193
1387	51621
1387	5371
1387	5430
1387	5449
1387	55809
1387	5629
1387	5757
1387	57621
1387	5928
1387	5970
1387	602
1387	6258
1387	6662
1387	6688
1387	6689
1387	672
1387	6720
1387	6721
1387	6722
1387	6772
1387	6773
1387	6774
1387	6775
1387	6778
1387	688
1387	6927
1387	6928
1387	6929
1387	6938
1387	7067
1387	7080
1387	7157
1387	7161
1387	7343
1387	7421
1387	7490
1387	7709
1387	79753
1387	8092
1387	8202
1387	8517
1387	8521
1387	8554
1387	8648
1387	8841
1387	8850
1387	8932
1387	9314
1387	9325
1387	9640
1387	9792
1387	9794
1388	22926
1388	401
1388	4802
1390	1390
1390	30818
1390	466
1390	6688
1390	6874
1390	6908
1390	90993
1390	9457
139324	51684
139324	7704
140461	3233
140461	6923
140462	55662
140462	6921
1406	2033
1406	4901
140628	2033
140628	6096
140628	6927
1407	406
1407	5187
1407	8863
1407	8864
1407	8914
142	142
142	2074
142	221504
142	23054
142	23090
142	23650
142	3551
142	4605
142	4790
142	4791
142	4869
142	5451
142	5914
142	5970
142	6256
142	7157
142	7520
142	8216
142	8517
142689	8216
145258	30009
145258	3170
145258	4086
145258	4087
145258	4088
146434	146434
146542	7593
1466	1915
1466	8554
147687	23099
147912	2140
1482	2626
1482	28996
1482	3720
1482	6722
1482	6909
1482	6910
1482	7088
1482	8928
148206	5092
148206	8216
1487	1487
1487	2004
1487	2033
1487	2122
1487	23414
1487	25942
1487	27086
1487	3064
1487	3065
1487	3066
1487	3090
1487	324
1487	5411
1487	5925
1487	672
1487	6925
1487	6935
1487	7050
1487	8204
1487	84458
1487	8535
1487	8543
1487	8850
1487	9079
1487	9734
1499	2033
1499	2274
1499	2308
1499	2494
1499	2516
1499	26108
1499	30851
1499	324
1499	3551
1499	367
1499	4087
1499	4088
1499	4089
1499	4303
1499	4790
1499	51176
1499	5308
1499	56998
1499	57680
1499	602
1499	6299
1499	64321
1499	6597
1499	6656
1499	6907
1499	6925
1499	6927
1499	6929
1499	6934
1499	7020
1499	83439
1499	8607
150572	3066
150572	8841
1523	274
1523	5925
1523	6304
1523	8850
158800	4862
159296	6722
1601	4087
1601	4088
1601	64750
1602	2140
1602	25942
1602	4088
1602	4089
1602	6495
1602	9611
1616	1616
1616	1786
1616	2113
1616	22927
1616	28996
1616	3065
1616	3066
1616	367
1616	5077
1616	5079
1616	5371
1616	546
1616	55929
1616	6774
1616	6925
1616	6934
1616	7157
1616	7161
1616	7251
1616	8626
1616	8841
161882	2623
161882	2624
162655	221833
162699	6921
162699	6923
1628	2033
1628	3131
1628	7008
162989	162989
162989	23543
162989	3182
162989	84528
162989	9191
162989	9330
163081	5092
163087	2130
163732	2033
163732	7020
163732	7021
163732	7022
1642	1643
1642	3232
1642	4848
1642	8517
1642	8543
1642	9935
1643	1869
1643	3065
1643	7508
1649	2353
1649	3202
1649	3725
1649	3727
1649	467
1649	468
1649	55509
1649	57761
1649	64288
165	6929
1655	2099
1655	4088
1655	7157
1655	8202
1655	8648
166	2960
166	367
166	4487
166	4990
166	51003
166	5451
166	5970
166	639
166	6495
166	6496
166	8328
167826	6938
168374	6778
168544	6772
168544	6774
168544	6775
168620	168620
168620	4654
168620	6929
169792	51684
170082	25788
170082	55888
170463	3670
170463	7021
170463	8861
170463	9079
170825	7080
171017	3225
171017	8148
171392	8543
1745	1746
1745	30009
1745	3169
1745	4089
1745	56033
1745	60529
1745	83881
1746	4487
1746	4488
1746	60529
1749	23013
1749	30812
1749	3174
1749	4488
1749	4778
1749	60529
1749	6663
1761	23650
1786	1786
1786	1788
1786	2146
1786	3065
1786	3066
1786	55929
1786	5925
1786	5987
1786	7251
1786	8726
1788	2146
1788	29947
1788	3065
1788	4609
1788	7709
1788	8554
1788	8726
1810	4783
1810	6908
1820	1869
1820	7157
1831	1831
1831	2353
1831	3725
1831	4790
1831	4791
1831	5970
1840	1840
1840	2033
1840	4853
1869	1876
1869	2965
1869	3065
1869	4194
1869	4692
1869	472
1869	4790
1869	5036
1869	5813
1869	5925
1869	5934
1869	6667
1869	6668
1869	6670
1869	6671
1869	672
1869	6908
1869	7027
1869	7029
1869	7157
1869	7158
1869	8202
1869	8295
1869	9150
1869	9792
1870	23429
1870	5925
1870	6667
1870	7027
1870	7029
1870	7528
1871	23429
1871	5925
1871	6667
1871	7027
1871	7029
1871	7030
1871	7528
1874	3065
1874	3399
1874	4087
1874	4088
1874	4692
1874	5925
1874	5933
1874	5934
1874	672
1874	7027
1874	7029
1874	8295
1875	2033
1875	4088
1875	5933
1875	5934
1875	7027
1876	2146
1876	23429
1876	6015
1876	648
1876	7027
1876	7029
1876	7703
1876	80314
1876	84108
1877	26205
1877	4093
1877	4778
1877	5925
1877	7157
1879	1879
1879	23090
1879	5079
190	2099
190	2100
190	367
190	6095
190	6720
190	8204
190	9318
1915	1915
1915	4087
1915	4089
1915	4300
1915	5432
1915	6880
1915	7050
1915	7572
1915	8517
1958	1958
1958	2033
1958	3725
1958	4664
1958	4665
1958	4773
1958	5307
1958	5970
1958	6667
1958	7157
1959	3054
1959	30812
1959	51003
1959	6663
196	196
196	2033
196	2099
196	2963
196	405
196	406
196	5925
196	5970
196	6597
196	6874
196	6879
196	6908
196	7025
196	8204
196	8648
196	9049
196	9612
1961	4773
1993	23543
1993	3182
1993	3225
1997	3159
1997	4790
1997	4801
1997	5925
1997	5966
1997	6667
1998	27033
1998	4005
1998	861
1999	2033
1999	3725
1999	4609
1999	4790
1999	6880
1999	9439
2000	25793
2000	861
2001	26039
2001	4778
2002	2002
2002	2016
2002	2033
2002	2353
2002	3397
2002	3398
2002	3399
2002	672
2002	6722
2002	9063
2004	3398
2004	6929
2004	8554
2005	2353
2005	3397
2005	3398
2005	3399
2005	6722
201514	8216
201516	201516
201516	4086
201516	4093
2016	2627
2016	3174
2016	3195
2016	3206
2016	3399
2016	3665
2016	4212
2016	5015
2016	5433
2016	60529
2016	6927
2016	7421
2016	8626
201798	3233
2018	3195
2018	4211
2018	7080
2018	7089
2018	79190
2019	3725
2019	5080
2020	3170
202559	2130
202559	27316
202559	3190
202559	91746
2033	2033
2033	2034
2033	2099
2033	2113
2033	2114
2033	2115
2033	2118
2033	2274
2033	22938
2033	23054
2033	2309
2033	23411
2033	23414
2033	252969
2033	2551
2033	26039
2033	2626
2033	2627
2033	26471
2033	2959
2033	3091
2033	3150
2033	3151
2033	3164
2033	3206
2033	3211
2033	3212
2033	3213
2033	3214
2033	3216
2033	3217
2033	3219
2033	3233
2033	328
2033	3621
2033	3622
2033	3659
2033	3660
2033	3661
2033	3665
2033	367
2033	3725
2033	405
2033	4086
2033	4087
2033	4088
2033	4089
2033	4092
2033	4094
2033	4194
2033	4205
2033	4208
2033	4209
2033	4286
2033	429
2033	4435
2033	4602
2033	4605
2033	4609
2033	4654
2033	4676
2033	4760
2033	4772
2033	4773
2033	4801
2033	4862
2033	5080
2033	51147
2033	51176
2033	5371
2033	5454
2033	5465
2033	5467
2033	5468
2033	55809
2033	5629
2033	5757
2033	5925
2033	5970
2033	604
2033	6095
2033	6304
2033	6662
2033	6667
2033	6670
2033	672
2033	6721
2033	6772
2033	6774
2033	6776
2033	6777
2033	6778
2033	688
2033	6886
2033	6925
2033	6927
2033	6929
2033	6934
2033	6935
2033	6938
2033	7020
2033	7026
2033	7041
2033	7157
2033	7158
2033	7161
2033	7251
2033	7291
2033	7392
2033	7528
2033	7629
2033	7704
2033	7707
2033	7709
2033	7849
2033	79753
2033	8092
2033	8202
2033	84289
2033	860
2033	861
2033	8626
2033	864
2033	8648
2033	8850
2033	9325
2033	9406
2033	9464
2033	9794
2034	405
2034	406
2034	4088
2034	56938
2034	7428
2034	9915
2063	2063
2063	2099
2063	2908
2063	7026
2063	7068
2063	7080
2063	8648
2068	2068
2068	2071
2068	2965
2068	2966
2068	5888
2071	284312
2071	2960
2071	2961
2071	2965
2071	2966
2071	2967
2071	2968
2071	7157
2071	7508
2074	2961
2074	5430
2074	56949
2074	7157
2078	2078
2078	2114
2078	2115
2078	2313
2078	3725
2078	6688
2099	2099
2099	2100
2099	2101
2099	2274
2099	23054
2099	2308
2099	2309
2099	23543
2099	25920
2099	2959
2099	2965
2099	3172
2099	367
2099	3670
2099	3725
2099	3726
2099	3727
2099	405
2099	4087
2099	4088
2099	4089
2099	4303
2099	4435
2099	4790
2099	5451
2099	5457
2099	5458
2099	5469
2099	55629
2099	57109
2099	57541
2099	5914
2099	5927
2099	5970
2099	5992
2099	6047
2099	6256
2099	6294
2099	64210
2099	64324
2099	6595
2099	6597
2099	6605
2099	6667
2099	6670
2099	672
2099	6720
2099	6776
2099	6881
2099	6908
2099	6942
2099	7025
2099	7067
2099	7068
2099	7157
2099	7181
2099	7182
2099	7391
2099	7494
2099	7704
2099	7709
2099	7799
2099	79039
2099	8085
2099	8202
2099	8204
2099	8295
2099	84172
2099	8431
2099	8554
2099	8648
2099	8805
2099	9112
2099	9325
2099	9584
2099	9604
2099	9611
2099	9612
2099	9667
2100	2100
2100	23054
2100	23543
2100	4087
2100	4088
2100	4089
2100	5469
2100	57109
2100	64210
2100	6605
2100	6667
2100	6720
2100	6776
2100	7709
2100	79039
2100	8202
2100	8431
2100	8554
2100	8648
2100	8805
2100	9584
2100	9611
2100	9612
2101	2101
2101	2959
2101	55629
2101	8295
2101	8648
2103	8202
2104	3131
2104	8648
2113	2113
2113	2114
2113	2353
2113	2625
2113	2908
2113	3725
2113	4088
2113	4094
2113	4790
2113	5079
2113	5449
2113	6667
2113	6672
2113	6777
2113	6778
2113	860
2113	9611
2114	2114
2114	2625
2114	2908
2114	3725
2114	5460
2114	6597
2114	6777
2114	9611
2115	8202
2115	8850
2118	3233
2118	6722
2119	367
2120	2120
2120	2313
2120	25942
2120	26013
2120	9734
2122	3065
2122	4088
2122	8850
2122	9759
2130	2130
2130	2146
2130	22890
2130	22955
2130	2313
2130	23512
2130	23635
2130	26959
2130	3159
2130	3661
2130	4086
2130	4089
2130	4796
2130	5436
2130	5457
2130	5460
2130	580
2130	5991
2130	6297
2130	63948
2130	6596
2130	6827
2130	6872
2130	7536
2130	7718
2130	7738
2130	79723
2130	79733
2130	8341
2130	84528
2130	85363
2130	8548
2130	8841
2130	9242
2130	9513
2139	51804
2139	63948
2139	6495
2140	51804
2140	6495
2145	8726
2146	23512
2146	2975
2146	3065
2146	5252
2146	546
2146	8726
2186	4150
221037	6256
221037	7068
221504	23660
221504	26009
221504	2908
221504	2960
221504	4605
221504	4790
221504	5468
221504	55628
221504	55734
221504	7544
221504	7571
221504	79797
221504	91612
221833	26508
222546	26039
222546	55885
222546	5990
222546	5991
2274	2274
2274	2308
2274	27332
2274	367
2274	4176
2274	6421
2274	672
2274	6722
2274	7490
2274	7704
2274	9421
2274	9457
22797	22797
22797	4286
22797	7030
22797	7942
22806	22806
22807	22807
22809	57761
22823	4088
22835	3218
22869	4086
22877	6945
22882	22882
22882	23051
22882	4800
22887	9439
22890	55534
22890	7597
22890	8216
2290	2308
2290	2309
2290	3065
2290	3280
2290	4086
2290	4087
2290	4088
2290	4089
2290	4303
2290	7088
2290	7090
2290	8928
2291	8928
22926	22926
22926	2969
22926	4802
22926	6722
22926	7528
22926	84699
22927	4904
22927	7157
22933	22933
22933	3206
22933	8850
22936	85403
22938	284312
22938	3066
22938	3516
22938	4087
22938	4088
22938	4854
22938	5914
22938	5925
22938	5933
22938	5934
22938	6497
22938	7421
22938	84105
22938	84164
22938	8517
22938	89870
22938	9612
22947	22947
2295	2959
2295	6908
22954	22954
22954	5987
22955	22955
22955	5092
22955	55534
22955	8216
22982	5092
22984	4790
22984	5970
22992	4088
22992	4092
22992	57473
2301	57167
23013	3065
23013	3066
23013	3516
23013	4488
23013	53615
23013	5467
23013	5914
23013	5928
23013	6662
23013	9219
23013	9611
23013	9612
2302	5990
23040	988
2305	6774
2305	79842
23051	23051
23051	4800
23054	23054
23054	2547
23054	2908
23054	3297
23054	4087
23054	4088
23054	4869
23054	5468
23054	5914
23054	5925
23054	6256
23054	63925
23054	7067
23054	7068
23054	7421
23054	7520
23054	9439
23054	9584
2307	648
2308	23411
2308	3172
2308	3202
2308	3206
2308	367
2308	4088
2308	4089
2309	23411
2309	3551
2309	4087
2309	4088
2309	4089
23090	4086
23090	4089
23099	51224
23099	55814
23099	55885
2313	2623
2313	4088
2313	4093
23152	2553
23152	30834
23309	3054
23309	3065
23309	4084
23309	4601
23309	5978
23309	7704
23309	9734
23314	8554
2332	4904
2332	8087
2332	9513
23338	51147
23338	79842
23338	84838
23338	9925
23411	23493
23411	2547
23411	3009
23411	3280
23411	7157
23411	9611
23414	2623
23414	2626
23429	2553
23429	6015
23429	6045
23429	7528
[truncated: 3,511 more rows]
