# Supplementary material for: Unexpected complexity of the Reef-Building Coral Acropora millepora transcription factor network
Source: BMC Syst Biol. 2011 Apr 28;5:58. doi: 10.1186/1752-0509-5-58 (PMC3096595; doi:10.1186/1752-0509-5-58)
Supplement: Additional file 12 — Table S12. Conserved coral TF-TF interactions across the five species. [file 1752-0509-5-58-S12.XLS]

## Sheet: A.millepora_conserved
Table S12. Conserved coral TF interactions across five species.
*IDs are as in http://www.bio.utexas.edu/research/matz_lab/matzlab/Data.html
SeqIndex11095	SeqIndex4575
SeqIndex11095	SeqIndex4575
SeqIndex12735	SeqIndex12735
SeqIndex12770	SeqIndex12770
SeqIndex12770	SeqIndex12770
SeqIndex12770	SeqIndex13497
SeqIndex12770	SeqIndex12770
SeqIndex12846	SeqIndex12846
SeqIndex13497	SeqIndex12770
SeqIndex13609	SeqIndex13609
SeqIndex13697	SeqIndex13697
SeqIndex13697	SeqIndex5286
SeqIndex15615	SeqIndex15615
SeqIndex15996	SeqIndex15996
SeqIndex15996	SeqIndex8913
SeqIndex2091	SeqIndex2091
SeqIndex2091	SeqIndex2091
SeqIndex2887	SeqIndex4575
SeqIndex2887	SeqIndex2887
SeqIndex2887	SeqIndex1695
SeqIndex2887	SeqIndex2887
SeqIndex2887	SeqIndex2887
SeqIndex2887	SeqIndex2887
SeqIndex2887	SeqIndex3383
SeqIndex3166	SeqIndex3166
SeqIndex3339	SeqIndex3339
SeqIndex3383	SeqIndex2887
SeqIndex3644	SeqIndex3339
SeqIndex3644	SeqIndex3339
SeqIndex3644	SeqIndex3339
SeqIndex3856	SeqIndex4995
SeqIndex3915	SeqIndex3915
SeqIndex3952	SeqIndex3952
SeqIndex3952	SeqIndex3952
SeqIndex4575	SeqIndex4575
SeqIndex4575	SeqIndex2887
SeqIndex4575	SeqIndex1695
SeqIndex4575	SeqIndex4575
SeqIndex4575	SeqIndex2887
SeqIndex4575	SeqIndex4575
SeqIndex4682	SeqIndex4682
SeqIndex5149	SeqIndex3952
SeqIndex5149	SeqIndex3952
SeqIndex5149	SeqIndex3952
SeqIndex5149	SeqIndex3952
SeqIndex5286	SeqIndex13697
SeqIndex5286	SeqIndex5286
SeqIndex5286	SeqIndex5286
SeqIndex5337	SeqIndex5337
SeqIndex5516	SeqIndex5516
SeqIndex5516	SeqIndex5516
SeqIndex5516	SeqIndex4995
SeqIndex5516	SeqIndex5516
SeqIndex5516	SeqIndex5516
SeqIndex5888	SeqIndex5888
SeqIndex5888	SeqIndex5888
SeqIndex5888	SeqIndex15996
SeqIndex5888	SeqIndex5888
SeqIndex5888	SeqIndex5888
SeqIndex5888	SeqIndex5888
SeqIndex6183	SeqIndex6183
SeqIndex6253	SeqIndex6253
SeqIndex9214	SeqIndex9214
SeqIndex9214	SeqIndex9214
SeqIndex9214	SeqIndex9214
SeqIndex9595	SeqIndex2091
SeqIndex9595	SeqIndex5149
SeqIndex9595	SeqIndex12846
SeqIndex9595	SeqIndex15996
SeqIndex9830	SeqIndex9830
SeqIndex9830	SeqIndex9830
SeqIndex9830	SeqIndex9830
SeqIndex9830	SeqIndex9830
SeqIndex9830	SeqIndex9830
