# Supplementary material for: Unexpected complexity of the Reef-Building Coral Acropora millepora transcription factor network
Source: BMC Syst Biol. 2011 Apr 28;5:58. doi: 10.1186/1752-0509-5-58 (PMC3096595; doi:10.1186/1752-0509-5-58)
Supplement: Additional file 13 — Table S13. Conserved fruitfly TF-TF interactions across the five species. [file 1752-0509-5-58-S13.XLS]

## Sheet: D.melanogaster_conserved
Table S13. Conserved fruitfly TF interactions across five species.
*Numbers are NCBI gene IDs.
30981	30981
30981	30982
30981	30983
30982	30981
30982	30982
30982	30983
30983	30981
30983	30982
30983	30983
31384	31384
31384	31384
31384	31384
31807	31807
32567	32567
32567	32567
33208	33208
33208	33208
34629	34629
35662	35662
36057	36057
36057	37978
36057	39842
36057	36057
36057	37978
36057	36057
36064	36064
36064	36064
36064	36064
36064	36064
36064	36064
37068	37068
37336	37336
37336	37336
37336	37668
37336	37336
37668	37336
37788	41273
37788	31807
37788	44544
37978	36057
37978	37978
37978	39842
37978	37978
37978	37978
37978	37978
37978	43819
38752	38752
3885647	3885647
3885647	3885647
3885647	31807
3885647	3885647
3885647	3885647
39377	39377
40095	40095
40095	40095
41273	32567
41273	32567
41273	32567
41273	32567
41396	41396
41396	42142
41396	42143
41396	59239
41697	33208
41961	41961
42142	41396
42142	42142
42142	42143
42142	59239
42143	41396
42143	42142
42143	42143
42143	59239
42495	36057
42495	36057
42547	34629
42547	34629
42664	34629
43383	31807
43664	43664
43819	37978
43825	43825
44544	44544
44544	41491
45396	33208
45588	45588
45588	45588
45588	44544
45588	45588
45588	45588
45588	45588
59239	41396
59239	42142
59239	42143
59239	59239
