# Supplementary material for: Unexpected complexity of the Reef-Building Coral Acropora millepora transcription factor network
Source: BMC Syst Biol. 2011 Apr 28;5:58. doi: 10.1186/1752-0509-5-58 (PMC3096595; doi:10.1186/1752-0509-5-58)
Supplement: Additional file 14 — Table S14. Conserved sea urchin TF-TF interactions across the five species. [file 1752-0509-5-58-S14.XLS]

## Sheet: S.pupuratus_conserved
Table S14. Conserved sea urchin TF interactions across five species.
*Numbers are NCBI gene IDs.
373400	373400
373521	373521
373521	580069
373521	373521
373521	580069
373531	373531
373531	373531
373531	373531
574563	574563
574894	574894
574894	576939
575826	588294
575826	588294
576117	576117
576991	576991
576991	582509
576991	592735
577108	574563
577108	574563
577108	574563
577426	588294
577426	577426
577426	583101
577426	577426
577426	577426
577426	577426
577426	585260
577601	577601
577702	373521
577702	580069
577702	757216
577702	761676
577702	373400
577702	574894
577766	577766
577766	577766
577766	373400
577766	577766
577766	577766
578584	373400
580069	373521
580069	580069
580069	373521
580069	580069
580181	580181
580181	580181
580246	580246
580680	580680
582334	754022
582334	759914
582509	576991
582509	582509
582509	592735
583610	583610
585260	577426
587667	587667
587667	587667
588186	588186
588186	588186
588186	588186
588186	588186
588186	588186
588294	588294
588294	577426
588294	583101
588294	588294
588294	577426
588294	588294
591088	591088
591662	591662
592735	576991
592735	582509
592735	592735
593063	593063
593063	593063
593063	574894
593063	593063
593063	593063
593063	593063
593387	593387
754022	754022
754022	759914
754022	754022
754022	759914
754022	582334
754022	754022
754022	759914
757216	580181
757216	580181
757216	580181
757216	580181
759914	754022
759914	759914
759914	754022
759914	759914
759914	582334
759914	754022
759914	759914
761676	580181
761676	580181
761676	580181
761676	580181
