# Supplementary material for: Unexpected complexity of the Reef-Building Coral Acropora millepora transcription factor network
Source: BMC Syst Biol. 2011 Apr 28;5:58. doi: 10.1186/1752-0509-5-58 (PMC3096595; doi:10.1186/1752-0509-5-58)
Supplement: Additional file 15 — Table S15. Conserved mouse TF-TF interactions across the five species. [file 1752-0509-5-58-S15.XLS]

## Sheet: M.musculus_conserved
Table S15. Conserved mouse TF interactions across five species.
*Numbers are NCBI gene IDs.
11695	11695
11909	16476
11909	59022
11909	231991
11909	223922
11909	11909
11909	22632
13170	217082
13170	21685
13170	21685
13170	217082
13796	11695
13796	17536
13796	18424
13796	30942
15242	16476
15242	16476
15376	18424
15378	15378
15378	13865
15499	15499
16476	16476
16476	231991
16476	59022
16476	16476
16477	16477
16478	223922
17133	17133
17134	17134
17134	18933
17135	17135
17172	17172
17187	17187
17187	17187
17285	18505
17285	18505
17286	18505
17342	209446
17342	18424
17342	21425
17536	18514
17536	18514
17536	18515
17536	18516
18424	18424
18505	18505
18507	18507
18514	18515
18515	18515
18741	18741
18933	17133
18992	18992
20471	20471
209446	209446
209446	21425
21422	21422
21422	22221
21422	81879
216285	11695
21685	21685
217082	30942
22160	22160
22221	81879
22278	22278
22278	22282
22282	22282
22608	22608
22632	223922
231991	231991
69256	69256
81879	81879
