# Supplementary material for: Unexpected complexity of the Reef-Building Coral Acropora millepora transcription factor network
Source: BMC Syst Biol. 2011 Apr 28;5:58. doi: 10.1186/1752-0509-5-58 (PMC3096595; doi:10.1186/1752-0509-5-58)
Supplement: Additional file 16 — Table S16. Conserved human TF-TF interactions across the five species. [file 1752-0509-5-58-S16.XLS]

## Sheet: H.sapiens_conserved
Table S16. Conserved human TF interactions across five species.
*Numbers are NCBI gene IDs.
1386	3725
1386	8721
1386	9586
1386	11016
1386	1386
1386	7528
1628	3131
1628	7008
1628	7008
1628	3131
2016	60529
2016	4212
2016	5015
2016	3174
23764	23764
29842	29842
3087	3725
3087	3725
3131	3174
3170	5015
3172	3172
3172	7025
3297	3297
3725	3725
3725	9586
3725	8721
3725	3725
3726	3726
3727	11016
4097	4097
4097	5396
4149	4149
4149	4149
4212	5087
4212	5087
4212	5089
4212	5090
4222	5077
4222	5077
4223	5077
4286	7030
4286	5015
4286	7942
429	429
4904	4904
5015	5015
5077	5077
5079	5079
5087	5089
5089	5089
5308	5308
5396	23764
5454	5454
60529	60529
6495	6495
7008	7008
7024	7024
7024	7342
7024	29842
7030	7030
7030	7942
7291	7291
7342	29842
7391	7391
7391	7392
7392	7392
7528	11016
7975	7975
8092	60529
84307	84307
9586	9586
